# Supplementary material for: iTRAQ-based analysis of sperm proteome from normozoospermic men achieving the rescue-ICSI pregnancy after the IVF failure
Source: Clin Proteomics. 2018 Aug 21;15:27. doi: 10.1186/s12014-018-9203-3 (PMC6102933; doi:10.1186/s12014-018-9203-3)
Supplement: Supplementary file 1 — Additional file 1: Supplementary Table 1. The quantitative details of sperm proteins from normozoospermic men between the IVF pregnancy group and the R-ICSI pregnancy group. [file 12014_2018_9203_MOESM1_ESM.xlsx]

## Sheet: identification & quantification
N	Accession	Name	Species	Peptides(95%)		115:114	PVal 115:114	116:114	PVal 116:114	117:114	PVal 117:114		114:115	PVal 114:115	116:115	PVal 116:115	117:115	PVal 117:115		114:116	PVal 114:116	115:116	PVal 115:116	117:116	PVal 117:116		114:117	PVal 114:117	115:117	PVal 115:117	116:117	PVal 116:117		average	sd
1	sp|P62805|H4_HUMAN	Histone H4 OS=Homo sapiens GN=HIST1H4A PE=1 SV=2	HUMAN	6		0.998631	0.990978	2.60565	0.00214559	2.59231	0.00122381		1.00137	0.990978	2.66468	0.000166629	2.61611	0.00017966		0.383781	0.00214559	0.37528	0.000166629	0.96987	0.680751		0.385756	0.00122381	0.382248	0.00017966	1.03107	0.680751		2.61969	0.0315349
2	sp|O95996|APCL_HUMAN	Adenomatous polyposis coli protein 2 OS=Homo sapiens GN=APC2 PE=1 SV=1	HUMAN	1		0.96814		2.1418		2.34428			1.03291		2.23312		2.42199			0.466897		0.447804		1.06927			0.426571		0.412884		0.935222			2.2853	0.123121
3	sp|Q8NCQ7|PRCA1_HUMAN	Protein PROCA1 OS=Homo sapiens GN=PROCA1 PE=2 SV=2	HUMAN	1		1.09147		2.28103		2.16214			0.916199		2.10956		1.98142			0.438398		0.474032		0.925995			0.462504		0.50469		1.07992			2.13354	0.124217
4	sp|P04554|PRM2_HUMAN	Protamine-2 OS=Homo sapiens GN=PRM2 PE=1 SV=3	HUMAN	4		0.903532		1.85637		1.88103			1.10677		2.07392		2.08234			0.538685		0.482178		0.989886			0.531624		0.480228		1.01022			1.97342	0.121384
5	sp|P19652|A1AG2_HUMAN	Alpha-1-acid glycoprotein 2 OS=Homo sapiens GN=ORM2 PE=1 SV=2	HUMAN	2		1.10044		1.67753		2.35693			0.908732		1.53878		2.14232			0.596115		0.649864		1.37256			0.42428		0.466784		0.728563			1.92889	0.384768
6	sp|P02766|TTHY_HUMAN	Transthyretin OS=Homo sapiens GN=TTR PE=1 SV=1	HUMAN	5		0.898336	0.462709	1.68058	0.087332	1.69786	0.0971427		1.11317	0.462709	1.85785	0.146629	1.85642	0.163553		0.595033	0.087332	0.538257	0.146629	0.987622	0.916976		0.588977	0.0971427	0.538671	0.163553	1.01253	0.916976		1.77318	0.0972042
7	sp|P63167|DYL1_HUMAN	Dynein light chain 1, cytoplasmic OS=Homo sapiens GN=DYNLL1 PE=1 SV=1	HUMAN	7		0.92552		1.61491		1.68475			1.08047		1.7613		1.82075			0.619231		0.567763		1.01916			0.593559		0.549223		0.981197			1.72043	0.0897083
8	sp|Q13200|PSMD2_HUMAN	26S proteasome non-ATPase regulatory subunit 2 OS=Homo sapiens GN=PSMD2 PE=1 SV=3	HUMAN	1		0.799614		1.51209		1.42464			1.2506		1.90884		1.78208			0.661336		0.523879		0.920416			0.70193		0.561142		1.08647			1.65691	0.226609
9	sp|P02749|APOH_HUMAN	Beta-2-glycoprotein 1 OS=Homo sapiens GN=APOH PE=1 SV=3	HUMAN	7		0.933304	0.354005	1.43956	0.0719388	1.60375	0.0171771		1.07146	0.354006	1.52873	0.0678785	1.69644	0.0211372		0.694654	0.0719387	0.654138	0.0678784	1.08571	0.324498		0.623539	0.0171771	0.589471	0.0211372	0.921055	0.324498		1.56712	0.109253
10	sp|P31937|3HIDH_HUMAN	3-hydroxyisobutyrate dehydrogenase, mitochondrial OS=Homo sapiens GN=HIBADH PE=1 SV=2	HUMAN	1		1.01244		1.56666		1.57449			0.987716		1.56199		1.55551			0.6383		0.640208		0.981796			0.635125		0.642874		1.01854			1.56466	0.00798887
11	sp|O14556|G3PT_HUMAN	Glyceraldehyde-3-phosphate dehydrogenase, testis-specific OS=Homo sapiens GN=GAPDHS PE=1 SV=2	HUMAN	20		0.989885	0.83878	1.55707	5.31903e-06	1.51871	6.33294e-06		1.01022	0.838781	1.57668	6.61965e-05	1.53857	8.10006e-06		0.642232	5.319e-06	0.634246	6.61962e-05	0.953939	0.3806		0.658455	6.33291e-06	0.649953	8.10006e-06	1.04829	0.3806		1.54776	0.0248416
12	sp|P02763|A1AG1_HUMAN	Alpha-1-acid glycoprotein 1 OS=Homo sapiens GN=ORM1 PE=1 SV=1	HUMAN	3		0.848013		1.28972		1.52491			1.17923		1.5352		1.79864			0.775362		0.651382		1.15506			0.655776		0.555977		0.865756			1.53712	0.207966
13	sp|P02760|AMBP_HUMAN	Protein AMBP OS=Homo sapiens GN=AMBP PE=1 SV=1	HUMAN	1		0.956632		1.47878		1.50292			1.04533		1.56037		1.57142			0.676235		0.640872		0.992864			0.66537		0.636366		1.00719			1.52837	0.044665
14	sp|P55064|AQP5_HUMAN	Aquaporin-5 OS=Homo sapiens GN=AQP5 PE=1 SV=1	HUMAN	1		0.965618	0.803757	1.40714	0.525747	1.58621	0.246936		1.03561	0.803758	1.47047	0.381245	1.63814	0.136465		0.71066	0.525747	0.680057	0.381245	1.05686	0.799214		0.630436	0.246936	0.610447	0.136465	0.946199	0.799214		1.52549	0.105533
15	sp|Q9Y4G6|TLN2_HUMAN	Talin-2 OS=Homo sapiens GN=TLN2 PE=1 SV=4	HUMAN	1		0.8146		1.28841		1.43174			1.2276		1.59655		1.75801			0.776149		0.626351		1.08559			0.698449		0.568824		0.921158			1.51868	0.203244
16	sp|P38567|HYALP_HUMAN	Hyaluronidase PH-20 OS=Homo sapiens GN=SPAM1 PE=1 SV=1	HUMAN	1		1.05824		1.58776		1.5099			0.94496		1.5145		1.42713			0.629819		0.660284		0.929007			0.662296		0.700708		1.07642			1.50982	0.0656617
17	sp|Q6UWM5|GPRL1_HUMAN	GLIPR1-like protein 1 OS=Homo sapiens GN=GLIPR1L1 PE=1 SV=2	HUMAN	1		0.857978	0.724417	1.36202	0.23763	1.38636	0.437532		1.16553	0.724417	1.59506	0.267785	1.61259	0.137425		0.734205	0.23763	0.626934	0.267785	1.00867	0.961509		0.721311	0.437531	0.62012	0.137425	0.991408	0.961509		1.48901	0.133146
18	sp|P25786|PSA1_HUMAN	Proteasome subunit alpha type-1 OS=Homo sapiens GN=PSMA1 PE=1 SV=1	HUMAN	3		0.892848	0.304363	1.39528	0.0691116	1.38259	0.173208		1.12001	0.304363	1.59281	0.117101	1.56226	0.197816		0.7167	0.0691116	0.62782	0.117101	0.977634	0.827425		0.72328	0.173207	0.640099	0.197816	1.02288	0.827425		1.48324	0.109723
19	sp|Q9BYD9|ACTT3_HUMAN	Actin-related protein T3 OS=Homo sapiens GN=ACTRT3 PE=2 SV=1	HUMAN	2		0.944022		1.30413		1.56288			1.0593		1.39447		1.65594			0.766794		0.717117		1.17074			0.639846		0.603888		0.854163			1.47935	0.159233
20	sp|P02765|FETUA_HUMAN	Alpha-2-HS-glycoprotein OS=Homo sapiens GN=AHSG PE=1 SV=1	HUMAN	4		1.02771	0.817533	1.53999	0.0154604	1.43438	0.0722435		0.973034	0.817532	1.51381	0.0152158	1.40204	0.0266117		0.649356	0.0154604	0.660583	0.0152158	0.913532	0.353827		0.697163	0.0722434	0.713244	0.0266117	1.09465	0.353828		1.47256	0.0650082
21	sp|P04217|A1BG_HUMAN	Alpha-1B-glycoprotein OS=Homo sapiens GN=A1BG PE=1 SV=4	HUMAN	6		0.924331	0.236265	1.33197	0.0124759	1.46307	0.0208595		1.08186	0.236265	1.43524	0.0160911	1.56556	0.0200002		0.750768	0.0124759	0.696748	0.0160911	1.07414	0.276039		0.683496	0.0208594	0.638748	0.0200002	0.930973	0.276039		1.44896	0.0960393
22	sp|P02790|HEMO_HUMAN	Hemopexin OS=Homo sapiens GN=HPX PE=1 SV=2	HUMAN	18		1.10596	0.172406	1.49983	3.26579e-06	1.5225	4.73777e-06		0.904194	0.172406	1.36791	0.000132219	1.38441	2.79984e-05		0.666744	3.26577e-06	0.731042	0.000132218	1.00147	0.982349		0.656815	4.73774e-06	0.722329	2.79984e-05	0.998536	0.982349		1.44366	0.0787798
23	sp|P25311|ZA2G_HUMAN	Zinc-alpha-2-glycoprotein OS=Homo sapiens GN=AZGP1 PE=1 SV=2	HUMAN	3		0.928638	0.705483	1.40289	0.396051	1.34856	0.222816		1.07685	0.705483	1.54032	0.143376	1.45545	0.164552		0.712814	0.396051	0.649216	0.143376	0.92693	0.669413		0.741531	0.222816	0.687075	0.164552	1.07883	0.669413		1.4368	0.0816497
24	sp|P49748|ACADV_HUMAN	Very long-chain specific acyl-CoA dehydrogenase, mitochondrial OS=Homo sapiens GN=ACADVL PE=1 SV=1	HUMAN	3		0.989261	0.955567	1.453	0.0458778	1.34114	0.111642		1.01086	0.955568	1.51659	0.0254114	1.39442	0.0445454		0.688229	0.0458777	0.659374	0.0254114	0.895931	0.351168		0.745636	0.111642	0.717143	0.0445454	1.11616	0.351168		1.42629	0.0755744
25	sp|Q68DN1|CB016_HUMAN	Uncharacterized protein C2orf16 OS=Homo sapiens GN=C2orf16 PE=2 SV=3	HUMAN	1		0.91414	0.584224	1.43509	0.293177	1.27228	0.287631		1.09392	0.584224	1.59066	0.309537	1.39301	0.217615		0.696821	0.293176	0.628668	0.309537	0.861709	0.558833		0.78599	0.287631	0.717869	0.217615	1.16049	0.558833		1.42276	0.131496
26	sp|Q9BZW7|TSG10_HUMAN	Testis-specific gene 10 protein OS=Homo sapiens GN=TSGA10 PE=1 SV=1	HUMAN	14		1.01803	0.830302	1.41519	0.00129729	1.4274	0.000814815		0.982286	0.830302	1.38462	0.00391546	1.35543	0.00860643		0.706618	0.00129729	0.722218	0.00391544	0.981705	0.74627		0.700574	0.000814811	0.737773	0.00860643	1.01864	0.74627		1.39566	0.0322964
27	sp|Q96FJ2|DYL2_HUMAN	Dynein light chain 2, cytoplasmic OS=Homo sapiens GN=DYNLL2 PE=1 SV=1	HUMAN	6		1.02059		1.37556		1.43594			0.979827		1.3605		1.4073			0.726979		0.735023		1.0198			0.696406		0.710579		0.980585			1.39483	0.0336443
28	sp|Q71DI3|H32_HUMAN	Histone H3.2 OS=Homo sapiens GN=HIST2H3A PE=1 SV=3	HUMAN	4		1.12605		1.42988		1.5174			0.888058		1.28177		1.34785			0.699361		0.780169		1.03671			0.659021		0.74192		0.964589			1.39423	0.102044
29	sp|A6NMS7|L37A1_HUMAN	Leucine-rich repeat-containing protein 37A OS=Homo sapiens GN=LRRC37A PE=2 SV=3	HUMAN	2		0.953724	0.797559	1.29248	0.261299	1.40508	0.0812382		1.04852	0.797559	1.4123	0.146141	1.45419	0.14424		0.773708	0.261298	0.708065	0.146141	1.04818	0.862771		0.711703	0.0812382	0.687666	0.14424	0.954038	0.862771		1.39101	0.069167
30	sp|P43652|AFAM_HUMAN	Afamin OS=Homo sapiens GN=AFM PE=1 SV=1	HUMAN	15		1.01595	0.756086	1.30601	0.000178425	1.36027	0.000603583		0.9843	0.756084	1.29643	0.00103845	1.3315	0.00328765		0.765691	0.000178424	0.771349	0.00103845	1.01636	0.752216		0.735147	0.00060358	0.751031	0.00328765	0.983904	0.752216		1.32355	0.028606
31	sp|Q8N0W7|FMR1N_HUMAN	Fragile X mental retardation 1 neighbor protein OS=Homo sapiens GN=FMR1NB PE=2 SV=1	HUMAN	1		1.17921	0.146056	1.36817	0.400966	1.49213	0.241318		0.848022	0.146056	1.17079	0.585639	1.26219	0.365498		0.730906	0.400966	0.854126	0.585639	1.04038	0.701809		0.670182	0.241318	0.792273	0.365497	0.961184	0.701809		1.32332	0.138458
32	sp|P49721|PSB2_HUMAN	Proteasome subunit beta type-2 OS=Homo sapiens GN=PSMB2 PE=1 SV=1	HUMAN	1		1.09951		1.35828		1.38124			0.9095		1.24699		1.25653			0.736225		0.80193		0.993423			0.723989		0.795844		1.00662			1.31076	0.0688788
33	sp|Q5VZ72|IZUM3_HUMAN	Izumo sperm-egg fusion protein 3 OS=Homo sapiens GN=IZUMO3 PE=3 SV=4	HUMAN	1		1.03188		1.20095		1.43362			0.969108		1.17482		1.38965			0.832672		0.851197		1.16617			0.697535		0.719603		0.857505			1.29976	0.13086
34	sp|Q96QV6|H2A1A_HUMAN	Histone H2A type 1-A OS=Homo sapiens GN=HIST1H2AA PE=1 SV=3	HUMAN	7		0.77638		1.04392		1.20858			1.28803		1.35726		1.55705			0.957929		0.736777		1.13101			0.827414		0.642238		0.884166			1.2917	0.218339
35	sp|Q96KR1|ZFR_HUMAN	Zinc finger RNA-binding protein OS=Homo sapiens GN=ZFR PE=1 SV=2	HUMAN	1		0.933028		1.16933		1.30699			1.07178		1.26507		1.40113			0.855189		0.790471		1.09192			0.765118		0.71371		0.915821			1.28563	0.0961668
36	sp|P38117|ETFB_HUMAN	Electron transfer flavoprotein subunit beta OS=Homo sapiens GN=ETFB PE=1 SV=3	HUMAN	1		0.860747		1.1729		1.19693			1.16178		1.37549		1.3909			0.852584		0.727011		0.996925			0.835468		0.718959		1.00308			1.28406	0.115067
37	sp|P56385|ATP5I_HUMAN	ATP synthase subunit e, mitochondrial OS=Homo sapiens GN=ATP5I PE=1 SV=2	HUMAN	1		1.10664		1.27965		1.39199			0.903634		1.16722		1.25814			0.781465		0.856733		1.06268			0.718395		0.794823		0.941019			1.27425	0.092387
38	sp|P18859|ATP5J_HUMAN	ATP synthase-coupling factor 6, mitochondrial OS=Homo sapiens GN=ATP5J PE=1 SV=1	HUMAN	1		0.829738		1.01667		1.25024			1.2052		1.23683		1.50714			0.983603		0.808518		1.20134			0.799848		0.66351		0.8324			1.25272	0.200587
39	sp|Q99497|PARK7_HUMAN	Protein/nucleic acid deglycase DJ-1 OS=Homo sapiens GN=PARK7 PE=1 SV=2	HUMAN	2		1.17696	0.354703	1.1297	0.436695	1.56125	0.140356		0.849647	0.354703	0.965967	0.793152	1.33538	0.220141		0.88519	0.436695	1.03523	0.793153	1.35557	0.204175		0.640513	0.140356	0.748853	0.220141	0.737699	0.204175		1.24807	0.257744
40	sp|P13861|KAP2_HUMAN	cAMP-dependent protein kinase type II-alpha regulatory subunit OS=Homo sapiens GN=PRKAR2A PE=1 SV=2	HUMAN	1		1.03785		1.44802		1.07457			0.963532		1.40836		1.03563			0.690597		0.710048		0.724964			0.930603		0.9656		1.37938			1.24164	0.216595
41	sp|O43837|IDH3B_HUMAN	Isocitrate dehydrogenase [NAD] subunit beta, mitochondrial OS=Homo sapiens GN=IDH3B PE=1 SV=2	HUMAN	1		1.01987		1.23629		1.25998			0.980522		1.22363		1.23573			0.808869		0.81724		0.995633			0.793661		0.809239		1.00439			1.23891	0.0152158
42	sp|Q9UFH2|DYH17_HUMAN	Dynein heavy chain 17, axonemal OS=Homo sapiens GN=DNAH17 PE=1 SV=2	HUMAN	2		1.05119	0.774569	1.24536	0.13208	1.27644	0.103907		0.9513	0.774569	1.19515	0.177015	1.22496	0.379556		0.802981	0.13208	0.836716	0.177015	1.0154	0.924581		0.783432	0.103907	0.816353	0.379556	0.984834	0.92458		1.23548	0.0342162
43	sp|Q9HDC9|APMAP_HUMAN	Adipocyte plasma membrane-associated protein OS=Homo sapiens GN=APMAP PE=1 SV=2	HUMAN	1		1.31271		1.41556		1.36428			0.761784		1.08851		1.03953			0.706436		0.918691		0.941525			0.732987		0.961974		1.06211			1.22697	0.190373
44	sp|P19404|NDUV2_HUMAN	NADH dehydrogenase [ubiquinone] flavoprotein 2, mitochondrial OS=Homo sapiens GN=NDUFV2 PE=1 SV=2	HUMAN	2		0.87333		1.31615		0.958146			1.14504		1.52124		1.09737			0.759792		0.657357		0.711184			1.04368		0.911267		1.40611			1.22323	0.247356
45	sp|P13637|AT1A3_HUMAN	Sodium/potassium-transporting ATPase subunit alpha-3 OS=Homo sapiens GN=ATP1A3 PE=1 SV=3	HUMAN	5		0.814293		1.06257		1.12249			1.22806		1.31719		1.3788			0.941111		0.759189		1.032			0.890878		0.725267		0.968996			1.22026	0.15161
46	sp|P43155|CACP_HUMAN	Carnitine O-acetyltransferase OS=Homo sapiens GN=CRAT PE=1 SV=5	HUMAN	1		0.958344		1.23973		1.13202			1.04347		1.30581		1.1815			0.806624		0.765811		0.892033			0.883377		0.846382		1.12103			1.21476	0.0749788
47	sp|Q9NS25|SPNXB_HUMAN	Sperm protein associated with the nucleus on the X chromosome B1 OS=Homo sapiens GN=SPANXB1 PE=2 SV=2	HUMAN	3		1.01591	0.914376	1.16225	0.378352	1.26785	0.290671		0.98434	0.914375	1.15384	0.390283	1.26459	0.494908		0.8604	0.378352	0.866674	0.390283	1.07974	0.748897		0.788736	0.290671	0.79077	0.494908	0.926151	0.748897		1.21213	0.0625654
48	sp|Q8TDB8|GTR14_HUMAN	Solute carrier family 2, facilitated glucose transporter member 14 OS=Homo sapiens GN=SLC2A14 PE=2 SV=1	HUMAN	6		0.870627	0.702806	1.13025	0.769675	1.07852	0.761778		1.1486	0.702806	1.32672	0.044835	1.263	0.234007		0.884763	0.769674	0.753739	0.0448349	0.948602	0.784242		0.927195	0.761777	0.791766	0.234007	1.05418	0.784242		1.19962	0.114961
49	sp|Q96M32|KAD7_HUMAN	Adenylate kinase 7 OS=Homo sapiens GN=AK7 PE=1 SV=3	HUMAN	2		0.972464	0.834401	1.05958	0.719727	1.29286	0.234111		1.02832	0.834402	1.10361	0.740015	1.33251	0.251539		0.943772	0.719726	0.906118	0.740015	1.18098	0.369978		0.77348	0.234111	0.750463	0.251539	0.846754	0.369978		1.19714	0.135596
50	sp|Q9HCP0|KC1G1_HUMAN	Casein kinase I isoform gamma-1 OS=Homo sapiens GN=CSNK1G1 PE=1 SV=1	HUMAN	1		0.7944	0.33996	1.03078	0.830882	1.08171	0.652812		1.25881	0.33996	1.30494	0.256216	1.3692	0.449768		0.970136	0.830881	0.766319	0.256216	1.0233	0.930489		0.924461	0.652812	0.730355	0.449768	0.97723	0.930489		1.19666	0.165551
51	sp|Q9BYZ2|LDH6B_HUMAN	L-lactate dehydrogenase A-like 6B OS=Homo sapiens GN=LDHAL6B PE=1 SV=3	HUMAN	8		0.99798	0.981826	1.15819	0.108375	1.22729	0.0466004		1.00202	0.981826	1.16677	0.21426	1.22881	0.186665		0.863415	0.108375	0.857063	0.21426	1.03792	0.634485		0.814802	0.0466003	0.813796	0.186664	0.963468	0.634484		1.19527	0.0380223
52	sp|Q96JN2|CC136_HUMAN	Coiled-coil domain-containing protein 136 OS=Homo sapiens GN=CCDC136 PE=1 SV=3	HUMAN	5		0.924417	0.502609	1.1857	0.102953	1.09324	0.592233		1.08176	0.50261	1.29567	0.0491832	1.17828	0.117241		0.843385	0.102953	0.771799	0.0491831	0.903961	0.522811		0.914712	0.592232	0.848694	0.117241	1.10624	0.522811		1.18822	0.0830114
53	sp|Q9Y697|NFS1_HUMAN	Cysteine desulfurase, mitochondrial OS=Homo sapiens GN=NFS1 PE=1 SV=3	HUMAN	1		1.04786		1.14481		1.26928			0.954325		1.10281		1.21159			0.873506		0.906772		1.08313			0.787848		0.825364		0.923254			1.18212	0.0733639
54	sp|Q9C099|LRCC1_HUMAN	Leucine-rich repeat and coiled-coil domain-containing protein 1 OS=Homo sapiens GN=LRRCC1 PE=1 SV=2	HUMAN	3		1.06607	0.676468	1.21047	0.356076	1.20426	0.284327		0.93802	0.676467	1.15622	0.248155	1.14047	0.199745		0.826126	0.356076	0.864885	0.248155	0.97737	0.841136		0.830382	0.284327	0.876831	0.199745	1.02315	0.841136		1.17786	0.0347694
55	sp|Q7Z6W1|TMCO2_HUMAN	Transmembrane and coiled-coil domain-containing protein 2 OS=Homo sapiens GN=TMCO2 PE=1 SV=1	HUMAN	1		1.08833		1.0739		1.36804			0.91884		0.996039		1.2573			0.931183		1.00398		1.24448			0.730972		0.795353		0.803546			1.17382	0.169588
56	sp|P49411|EFTU_HUMAN	Elongation factor Tu, mitochondrial OS=Homo sapiens GN=TUFM PE=1 SV=2	HUMAN	3		0.957544	0.815997	1.12046	0.354413	1.21208	0.275399		1.04434	0.815998	1.15603	0.539731	1.20446	0.546648		0.892491	0.354412	0.865032	0.53973	1.0533	0.615145		0.825026	0.275399	0.830251	0.546648	0.949398	0.615145		1.17326	0.0430709
57	sp|Q86VQ6|TRXR3_HUMAN	Thioredoxin reductase 3 OS=Homo sapiens GN=TXNRD3 PE=1 SV=4	HUMAN	1		1.01136		1.23789		1.10722			0.988765		1.23551		1.09504			0.807829		0.809384		0.873797			0.903159		0.913209		1.14443			1.16891	0.0784321
58	sp|Q01995|TAGL_HUMAN	Transgelin OS=Homo sapiens GN=TAGLN PE=1 SV=4	HUMAN	1		1.09087		1.26463		1.16396			0.916697		1.1702		1.06725			0.790743		0.854551		0.899147			0.859132		0.936986		1.11217			1.16651	0.0806238
59	sp|Q9UL15|BAG5_HUMAN	BAG family molecular chaperone regulator 5 OS=Homo sapiens GN=BAG5 PE=1 SV=1	HUMAN	1		1.24315	0.260884	1.30412	0.240027	1.25586	0.36493		0.804408	0.260884	1.07016	0.533601	1.0325	0.796927		0.7668	0.240027	0.93444	0.5336	0.952507	0.649057		0.796269	0.364929	0.968522	0.796927	1.04986	0.649057		1.16566	0.134361
60	sp|Q86UG4|SO6A1_HUMAN	Solute carrier organic anion transporter family member 6A1 OS=Homo sapiens GN=SLCO6A1 PE=2 SV=2	HUMAN	2		0.836718	0.355466	1.14674	0.434799	0.965477	0.829857		1.19515	0.355466	1.38334	0.210337	1.15214	0.430718		0.872034	0.434799	0.72289	0.210337	0.821597	0.336853		1.03576	0.829858	0.867953	0.430718	1.21714	0.336853		1.16192	0.171212
61	sp|P28331|NDUS1_HUMAN	NADH-ubiquinone oxidoreductase 75 kDa subunit, mitochondrial OS=Homo sapiens GN=NDUFS1 PE=1 SV=3	HUMAN	1		0.90672	0.666478	1.21163	0.366441	0.970361	0.912048		1.10288	0.666478	1.30557	0.0322116	1.15555	0.462606		0.825332	0.366441	0.765947	0.0322116	0.868692	0.370585		1.03054	0.912048	0.865388	0.462606	1.15116	0.370585		1.16078	0.14123
62	sp|P60900|PSA6_HUMAN	Proteasome subunit alpha type-6 OS=Homo sapiens GN=PSMA6 PE=1 SV=1	HUMAN	5		1.01135	0.931766	1.13794	0.230043	1.19159	0.0373187		0.988783	0.931766	1.13773	0.241853	1.17578	0.181561		0.878779	0.230042	0.878942	0.241853	1.0215	0.72826		0.839216	0.0373186	0.8505	0.181561	0.978955	0.728259		1.16076	0.0272457
63	sp|P58340|MLF1_HUMAN	Myeloid leukemia factor 1 OS=Homo sapiens GN=MLF1 PE=1 SV=1	HUMAN	2		1.07526	0.743816	1.11012	0.535542	1.29902	0.504483		0.930005	0.743816	1.03928	0.91473	1.19174	0.753094		0.900802	0.535542	0.962201	0.914729	1.15077	0.524755		0.76981	0.504483	0.839108	0.753094	0.868982	0.524755		1.16004	0.111646
64	sp|Q75WM6|H1FNT_HUMAN	Testis-specific H1 histone OS=Homo sapiens GN=H1FNT PE=2 SV=3	HUMAN	2		1.11439	0.495931	1.13814	0.437434	1.30265	0.239498		0.897355	0.495931	1.03009	0.82554	1.16783	0.374566		0.878629	0.437434	0.970787	0.825539	1.1214	0.462041		0.767666	0.239498	0.856288	0.374566	0.891746	0.462041		1.15968	0.112196
65	sp|P15309|PPAP_HUMAN	Prostatic acid phosphatase OS=Homo sapiens GN=ACPP PE=1 SV=3	HUMAN	2		0.860977		1.24878		0.887905			1.16147		1.46409		1.03152			0.80078		0.68302		0.694601			1.12625		0.969447		1.43968			1.15807	0.252243
66	sp|Q16891|MIC60_HUMAN	MICOS complex subunit MIC60 OS=Homo sapiens GN=IMMT PE=1 SV=1	HUMAN	2		1.02828	0.828831	1.10702	0.503669	1.22438	0.50782		0.972498	0.82883	1.08279	0.637241	1.20604	0.398699		0.903329	0.503669	0.923537	0.63724	1.07877	0.821596		0.816738	0.50782	0.829164	0.398699	0.926986	0.821596		1.15506	0.0705567
67	sp|Q96HR9|REEP6_HUMAN	Receptor expression-enhancing protein 6 OS=Homo sapiens GN=REEP6 PE=1 SV=2	HUMAN	1		0.784099		0.965006		1.0579			1.27535		1.24231		1.34951			1.03626		0.804951		1.07096			0.945266		0.74101		0.933746			1.15368	0.174142
68	sp|P30086|PEBP1_HUMAN	Phosphatidylethanolamine-binding protein 1 OS=Homo sapiens GN=PEBP1 PE=1 SV=3	HUMAN	1		0.930033		1.14446		1.06958			1.07523		1.24215		1.15031			0.873772		0.805054		0.912994			0.934945		0.869328		1.0953			1.15163	0.0706616
69	sp|Q96S97|MYADM_HUMAN	Myeloid-associated differentiation marker OS=Homo sapiens GN=MYADM PE=1 SV=2	HUMAN	1		0.757776		1.02786		0.949054			1.31965		1.36919		1.25271			0.972893		0.730357		0.90201			1.05368		0.798269		1.10863			1.14971	0.194844
70	sp|Q9BY14|TX101_HUMAN	Testis-expressed protein 101 OS=Homo sapiens GN=TEX101 PE=2 SV=2	HUMAN	1		0.888815		1.06909		1.08894			1.12509		1.21415		1.22545			0.935378		0.823621		0.995055			0.918324		0.81603		1.00497			1.14941	0.0818152
71	sp|Q9H503|BAFL_HUMAN	Barrier-to-autointegration factor-like protein OS=Homo sapiens GN=BANF2 PE=1 SV=1	HUMAN	2		1.23478	0.486095	1.23486	0.554986	1.28736	0.301764		0.809858	0.486095	1.03747	0.776055	1.03488	0.787881		0.809809	0.554986	0.963878	0.776054	0.991155	0.952757		0.776785	0.301764	0.9663	0.787881	1.00892	0.952758		1.14864	0.131626
72	sp|P47756|CAPZB_HUMAN	F-actin-capping protein subunit beta OS=Homo sapiens GN=CAPZB PE=1 SV=4	HUMAN	3		1.04501	0.688395	1.14277	0.585914	1.18108	0.286279		0.956928	0.688394	1.11569	0.502434	1.1392	0.302107		0.875068	0.585914	0.896308	0.502433	1.00992	0.929648		0.846681	0.286278	0.877806	0.302107	0.99018	0.929648		1.14469	0.0270757
73	sp|Q9H4B8|DPEP3_HUMAN	Dipeptidase 3 OS=Homo sapiens GN=DPEP3 PE=2 SV=2	HUMAN	1		0.922146	0.808132	1.21286	0.32284	0.996085	0.98952		1.08443	0.808132	1.32158	0.42958	1.04362	0.947222		0.824495	0.32284	0.756669	0.42958	0.799544	0.570392		1.00393	0.989521	0.958206	0.947222	1.25071	0.570392		1.14354	0.150811
74	sp|P78371|TCPB_HUMAN	T-complex protein 1 subunit beta OS=Homo sapiens GN=CCT2 PE=1 SV=4	HUMAN	1		0.905664		1.1652		0.99781			1.10416		1.29869		1.102			0.858219		0.770006		0.836569			1.00219		0.90744		1.19536			1.14093	0.125799
75	sp|P67812|SC11A_HUMAN	Signal peptidase complex catalytic subunit SEC11A OS=Homo sapiens GN=SEC11A PE=1 SV=1	HUMAN	1		1.03687	0.706082	1.07752	0.461124	1.23052	0.28009		0.964437	0.706081	1.03321	0.833013	1.20636	0.157562		0.928061	0.461123	0.967861	0.833012	1.15278	0.538125		0.812663	0.28009	0.828942	0.157562	0.867465	0.538125		1.1369	0.0963814
76	sp|Q9H4Y5|GSTO2_HUMAN	Glutathione S-transferase omega-2 OS=Homo sapiens GN=GSTO2 PE=1 SV=1	HUMAN	3		0.851315	0.221295	1.03971	0.68759	1.04772	0.554579		1.17465	0.221295	1.23244	0.175551	1.22772	0.20493		0.96181	0.687588	0.8114	0.175551	0.98826	0.890521		0.954449	0.554577	0.81452	0.20493	1.01188	0.890521		1.1369	0.107663
77	sp|Q5BJF6|ODFP2_HUMAN	Outer dense fiber protein 2 OS=Homo sapiens GN=ODF2 PE=1 SV=1	HUMAN	44		0.982733	0.649093	1.09009	0.0497654	1.15211	0.00468749		1.01757	0.649094	1.12357	0.00773643	1.17306	0.000285273		0.917352	0.0497649	0.890021	0.00773634	1.02997	0.300498		0.867973	0.00468744	0.852468	0.000285272	0.970898	0.300497		1.13471	0.0360027
78	sp|P19367|HXK1_HUMAN	Hexokinase-1 OS=Homo sapiens GN=HK1 PE=1 SV=3	HUMAN	11		0.970083	0.793063	1.09359	0.399446	1.14656	0.165569		1.03084	0.793064	1.12606	0.489332	1.17118	0.34909		0.91442	0.399445	0.888049	0.489331	1.0329	0.490828		0.87217	0.165568	0.85384	0.34909	0.968149	0.490828		1.13435	0.032842
79	sp|Q9BVK6|TMED9_HUMAN	Transmembrane emp24 domain-containing protein 9 OS=Homo sapiens GN=TMED9 PE=1 SV=2	HUMAN	1		0.967233	0.836533	1.14115	0.393856	1.05405	0.798678		1.03388	0.836533	1.21237	0.157161	1.12024	0.323519		0.87631	0.393856	0.824832	0.157161	0.902132	0.374922		0.948718	0.798678	0.892663	0.323519	1.10848	0.374922		1.13195	0.0652083
80	sp|O75306|NDUS2_HUMAN	NADH dehydrogenase [ubiquinone] iron-sulfur protein 2, mitochondrial OS=Homo sapiens GN=NDUFS2 PE=1 SV=2	HUMAN	2		1.15776		1.20668		1.21241			0.863734		1.05207		1.04745			0.828719		0.950509		0.981553			0.824801		0.954703		1.01879			1.12965	0.0923038
81	sp|Q16836|HCDH_HUMAN	Hydroxyacyl-coenzyme A dehydrogenase, mitochondrial OS=Homo sapiens GN=HADH PE=1 SV=3	HUMAN	2		0.866497	0.237779	1.0701	0.519368	1.02009	0.935953		1.15407	0.237779	1.24293	0.124121	1.1833	0.447334		0.934495	0.519367	0.804551	0.124121	0.947317	0.834483		0.980301	0.935952	0.845095	0.447334	1.05561	0.834483		1.1291	0.102076
82	sp|Q5JRX3|PREP_HUMAN	Presequence protease, mitochondrial OS=Homo sapiens GN=PITRM1 PE=1 SV=3	HUMAN	1		0.876952		1.03284		1.06153			1.14031		1.18885		1.21076			0.968206		0.841148		1.00405			0.942034		0.825927		0.995964			1.1235	0.0893401
83	sp|Q5TA50|CPTP_HUMAN	Ceramide-1-phosphate transfer protein OS=Homo sapiens GN=CPTP PE=1 SV=1	HUMAN	1		0.745538	0.207725	1.01297	0.918214	0.888502	0.444225		1.34131	0.207725	1.3102	0.226024	1.27748	0.245961		0.987196	0.918214	0.763244	0.226024	0.949192	0.694528		1.12549	0.444225	0.782789	0.245961	1.05353	0.694527		1.12229	0.204941
84	sp|P07900|HS90A_HUMAN	Heat shock protein HSP 90-alpha OS=Homo sapiens GN=HSP90AA1 PE=1 SV=5	HUMAN	26		0.931848	0.466524	1.05854	0.792703	1.09302	0.70006		1.07314	0.466524	1.14733	0.505955	1.18896	0.394631		0.944695	0.792702	0.871591	0.505955	1.01725	0.76359		0.914892	0.700059	0.841071	0.394631	0.983042	0.76359		1.12196	0.0577109
85	sp|Q5T681|CJ062_HUMAN	Uncharacterized protein C10orf62 OS=Homo sapiens GN=C10orf62 PE=1 SV=1	HUMAN	1		0.956631		0.955899		1.22037			1.04534		1.00865		1.27599			1.04614		0.991428		1.24719			0.819427		0.783707		0.801801			1.11522	0.156677
86	sp|Q14990|ODFP1_HUMAN	Outer dense fiber protein 1 OS=Homo sapiens GN=ODF1 PE=1 SV=2	HUMAN	18		1.018	0.890961	1.10831	0.312659	1.12506	0.569238		0.982321	0.89096	1.10089	0.0966821	1.1187	0.493148		0.902272	0.312658	0.908354	0.0966816	0.991063	0.953136		0.888841	0.569237	0.893899	0.493147	1.00902	0.953136		1.11324	0.0107431
87	sp|P00568|KAD1_HUMAN	Adenylate kinase isoenzyme 1 OS=Homo sapiens GN=AK1 PE=1 SV=3	HUMAN	2		1.07369		1.22633		1.07315			0.931368		1.15292		0.999727			0.815444		0.867364		0.854887			0.931839		1.00027		1.16974			1.11303	0.0980735
88	sp|A2RUT3|TMM89_HUMAN	Transmembrane protein 89 OS=Homo sapiens GN=TMEM89 PE=2 SV=1	HUMAN	2		1.04568	0.801285	1.08459	0.357163	1.18639	0.180516		0.956312	0.801285	1.0407	0.845692	1.1404	0.418134		0.922008	0.357162	0.960894	0.845691	1.06694	0.452576		0.842894	0.180516	0.876882	0.418134	0.937258	0.452575		1.11302	0.0636968
89	sp|Q96GK7|FAH2A_HUMAN	Fumarylacetoacetate hydrolase domain-containing protein 2A OS=Homo sapiens GN=FAHD2A PE=1 SV=1	HUMAN	2		1.08327	0.597454	1.11388	0.666609	1.19131	0.298904		0.92313	0.597454	1.03847	0.858244	1.10338	0.379077		0.897763	0.666608	0.962954	0.858244	1.03945	0.796074		0.839413	0.298903	0.906308	0.379077	0.962043	0.796074		1.11176	0.0626469
90	sp|P08238|HS90B_HUMAN	Heat shock protein HSP 90-beta OS=Homo sapiens GN=HSP90AB1 PE=1 SV=4	HUMAN	17		0.785338	0.130813	0.889009	0.405716	1.05604	0.622871		1.27334	0.130813	1.14916	0.513013	1.34944	0.126745		1.12485	0.405717	0.870197	0.513013	1.1688	0.249627		0.946933	0.62287	0.741046	0.126745	0.85558	0.249627		1.11091	0.192017
91	sp|Q9NNW7|TRXR2_HUMAN	Thioredoxin reductase 2, mitochondrial OS=Homo sapiens GN=TXNRD2 PE=1 SV=3	HUMAN	3		1.25984	0.638694	1.2308	0.622693	1.23756	0.40448		0.793751	0.638694	0.954869	0.956275	1.01869	0.941944		0.812477	0.622693	1.04726	0.956275	1.08217	0.893309		0.808041	0.40448	0.981655	0.941944	0.924067	0.893309		1.11048	0.145222
92	sp|P09669|COX6C_HUMAN	Cytochrome c oxidase subunit 6C OS=Homo sapiens GN=COX6C PE=1 SV=2	HUMAN	2		1.02717	0.865228	1.1221	0.318187	1.12194	0.315846		0.973545	0.865227	1.10001	0.621649	1.0928	0.415426		0.891187	0.318186	0.909085	0.621649	0.974431	0.795473		0.891313	0.315846	0.915079	0.415426	1.02624	0.795473		1.10921	0.0150784
93	sp|P68871|HBB_HUMAN	Hemoglobin subunit beta OS=Homo sapiens GN=HBB PE=1 SV=2	HUMAN	6		1.02345	0.808482	1.09931	0.676828	1.13648	0.563143		0.97709	0.808481	1.08855	0.620833	1.10357	0.538389		0.909662	0.676827	0.918653	0.620832	0.990031	0.884602		0.879906	0.563143	0.906146	0.538389	1.01007	0.884602		1.10698	0.0206611
94	sp|P28074|PSB5_HUMAN	Proteasome subunit beta type-5 OS=Homo sapiens GN=PSMB5 PE=1 SV=3	HUMAN	3		0.983158	0.87273	1.05821	0.610413	1.12074	0.397785		1.01713	0.872731	1.08529	0.47308	1.14328	0.539161		0.944991	0.610412	0.921409	0.47308	1.04303	0.852514		0.892267	0.397784	0.874675	0.539161	0.958745	0.852514		1.10188	0.0376473
95	sp|P21266|GSTM3_HUMAN	Glutathione S-transferase Mu 3 OS=Homo sapiens GN=GSTM3 PE=1 SV=3	HUMAN	15		0.999814	0.996906	1.0754	0.5241	1.12349	0.409089		1.00019	0.996906	1.08383	0.392818	1.12011	0.348769		0.92989	0.524099	0.922655	0.392817	1.03622	0.511121		0.89008	0.409088	0.892767	0.348769	0.965041	0.511121		1.10071	0.0246398
96	sp|P20618|PSB1_HUMAN	Proteasome subunit beta type-1 OS=Homo sapiens GN=PSMB1 PE=1 SV=2	HUMAN	3		0.886759	0.430054	1.06366	0.537837	0.99767	0.988281		1.1277	0.430055	1.21535	0.372268	1.12197	0.29792		0.94015	0.537836	0.822805	0.372267	0.920319	0.704072		1.00233	0.988284	0.891292	0.29792	1.08658	0.704072		1.09966	0.0923411
97	sp|P15529|MCP_HUMAN	Membrane cofactor protein OS=Homo sapiens GN=CD46 PE=1 SV=3	HUMAN	3		0.862286	0.416588	0.990582	0.946201	1.03751	0.799584		1.15971	0.416588	1.15628	0.53482	1.20291	0.353576		1.00951	0.946202	0.864845	0.53482	1.02499	0.863149		0.963844	0.799583	0.83132	0.353576	0.975617	0.863149		1.09682	0.0993196
98	sp|Q9NTM9|CUTC_HUMAN	Copper homeostasis protein cutC homolog OS=Homo sapiens GN=CUTC PE=1 SV=1	HUMAN	3		0.767104	0.330327	1.07166	0.853537	0.798232	0.6088		1.3036	0.330327	1.37994	0.279156	1.1367	0.645631		0.933136	0.853538	0.72467	0.279156	0.806435	0.1311		1.25277	0.6088	0.879741	0.645631	1.24003	0.1311		1.09663	0.239119
99	sp|Q9NQT6|FSCN3_HUMAN	Fascin-3 OS=Homo sapiens GN=FSCN3 PE=2 SV=1	HUMAN	9		1.00125	0.988178	1.10356	0.357296	1.08737	0.345318		0.998753	0.988178	1.10843	0.108872	1.08247	0.225621		0.906154	0.357295	0.902176	0.108872	0.956847	0.523999		0.919648	0.345317	0.923811	0.225621	1.0451	0.523999		1.09546	0.0124901
100	sp|A6NEK1|ARRD5_HUMAN	Arrestin domain-containing protein 5 OS=Homo sapiens GN=ARRDC5 PE=3 SV=2	HUMAN	1		0.943432		1.03058		1.08937			1.05996		1.10266		1.15495			0.970332		0.906901		1.03264			0.917964		0.865835		0.968389			1.09439	0.0511009
101	sp|O14818|PSA7_HUMAN	Proteasome subunit alpha type-7 OS=Homo sapiens GN=PSMA7 PE=1 SV=1	HUMAN	6		0.91152	0.40308	0.99779	0.982473	1.08248	0.462729		1.09707	0.40308	1.10724	0.372053	1.18805	0.190319		1.00222	0.982475	0.903148	0.372052	1.06242	0.570186		0.923802	0.462728	0.841719	0.190318	0.94125	0.570186		1.09389	0.0783342
102	sp|P17612|KAPCA_HUMAN	cAMP-dependent protein kinase catalytic subunit alpha OS=Homo sapiens GN=PRKACA PE=1 SV=2	HUMAN	1		0.950605	0.698727	1.1251	0.519303	1.00117	0.99729		1.05196	0.698728	1.1953	0.359426	1.05345	0.875054		0.88881	0.519302	0.836612	0.359426	0.874771	0.535893		0.998833	0.99729	0.949265	0.875054	1.14316	0.535893		1.09375	0.084637
103	sp|P33121|ACSL1_HUMAN	Long-chain-fatty-acid--CoA ligase 1 OS=Homo sapiens GN=ACSL1 PE=1 SV=1	HUMAN	3		1.07599	0.305594	1.10534	0.347813	1.13331	0.397634		0.929376	0.305594	1.05413	0.460431	1.07925	0.59629		0.904697	0.347812	0.948646	0.46043	1.00409	0.977648		0.882372	0.397634	0.926573	0.59629	0.99593	0.977648		1.09301	0.0340435
104	sp|P12821|ACE_HUMAN	Angiotensin-converting enzyme OS=Homo sapiens GN=ACE PE=1 SV=1	HUMAN	3		0.941965	0.514737	1.07321	0.36794	1.04229	0.580046		1.06161	0.514738	1.14666	0.264293	1.10471	0.222129		0.931783	0.367938	0.872094	0.264292	0.949745	0.498104		0.959427	0.580044	0.905213	0.222129	1.05291	0.498105		1.09172	0.0446239
105	sp|Q96KP4|CNDP2_HUMAN	Cytosolic non-specific dipeptidase OS=Homo sapiens GN=CNDP2 PE=1 SV=2	HUMAN	2		1.11865	0.861382	1.08437	0.563196	1.20237	0.352623		0.893931	0.861382	0.935219	0.917423	1.14226	0.796796		0.922194	0.563196	1.06927	0.917423	1.19146	0.384437		0.831689	0.352623	0.875457	0.796796	0.839307	0.384437		1.09106	0.114518
106	sp|P57678|GEMI4_HUMAN	Gem-associated protein 4 OS=Homo sapiens GN=GEMIN4 PE=1 SV=2	HUMAN	1		0.853491		1.01694		0.985672			1.17166		1.20273		1.15514			0.98334		0.83144		0.946873			1.01454		0.865696		1.05611			1.09012	0.105156
107	sp|Q9P2R7|SUCB1_HUMAN	Succinate--CoA ligase [ADP-forming] subunit beta, mitochondrial OS=Homo sapiens GN=SUCLA2 PE=1 SV=3	HUMAN	6		1.03221	0.649176	1.09989	0.356802	1.1088	0.23321		0.96879	0.649176	1.07548	0.410123	1.07206	0.357676		0.909184	0.3568	0.929815	0.410122	0.980275	0.78064		0.901876	0.23321	0.932784	0.357676	1.02012	0.78064		1.08906	0.0180763
108	sp|P46439|GSTM5_HUMAN	Glutathione S-transferase Mu 5 OS=Homo sapiens GN=GSTM5 PE=1 SV=3	HUMAN	3		0.992082		1.09972		1.06343			1.00798		1.11893		1.07217			0.909325		0.893708		0.944682			0.940349		0.932687		1.05856			1.08856	0.0254749
109	sp|P11310|ACADM_HUMAN	Medium-chain specific acyl-CoA dehydrogenase, mitochondrial OS=Homo sapiens GN=ACADM PE=1 SV=1	HUMAN	5		1.06265	0.588459	1.12968	0.515778	1.10289	0.174633		0.941047	0.588459	1.08154	0.466195	1.03703	0.574481		0.885204	0.515777	0.924606	0.466194	0.941227	0.671042		0.906707	0.174632	0.964295	0.574481	1.06244	0.671042		1.08779	0.0391536
110	sp|Q53QW1|TEX44_HUMAN	Testis-expressed protein 44 OS=Homo sapiens GN=TEX44 PE=1 SV=1	HUMAN	1		1.02096		1.07011		1.09363			0.979469		1.01301		1.14953			0.934479		0.987159		1.10725			0.914385		0.869918		0.903138			1.08157	0.0565584
111	sp|Q9NR28|DBLOH_HUMAN	Diablo homolog, mitochondrial OS=Homo sapiens GN=DIABLO PE=1 SV=1	HUMAN	1		1.049		1.09151		1.11633			0.953285		1.05032		1.06442			0.916159		0.952087		0.999119			0.895796		0.939476		1.00088			1.08065	0.0292897
112	sp|Q71UI9|H2AV_HUMAN	Histone H2A.V OS=Homo sapiens GN=H2AFV PE=1 SV=3	HUMAN	3		1.07569		1.17259		1.05239			0.929638		1.10035		0.978568			0.852813		0.9088		0.876769			0.95022		1.0219		1.14055			1.07597	0.081595
113	sp|Q9GZN6|S6A16_HUMAN	Orphan sodium- and chloride-dependent neurotransmitter transporter NTT5 OS=Homo sapiens GN=SLC6A16 PE=2 SV=1	HUMAN	1		1.18135		1.19884		1.12425			0.846492		1.02437		0.95189			0.834138		0.976211		0.916129			0.889481		1.05054		1.09155			1.07484	0.108754
114	sp|Q8TDY3|ACTT2_HUMAN	Actin-related protein T2 OS=Homo sapiens GN=ACTRT2 PE=2 SV=2	HUMAN	6		1.01856	0.782759	1.10416	0.247883	1.05952	0.393712		0.98178	0.782758	1.09228	0.433598	1.0391	0.642895		0.905662	0.247882	0.915518	0.433597	0.934019	0.304579		0.943823	0.39371	0.962368	0.642895	1.07064	0.304579		1.07377	0.0298392
115	sp|Q5JX69|F209B_HUMAN	Protein FAM209B OS=Homo sapiens GN=FAM209B PE=2 SV=1	HUMAN	7		0.984068	0.898337	1.00636	0.977255	1.10892	0.76118		1.01619	0.898338	1.03629	0.818717	1.13667	0.646487		0.993677	0.977254	0.964983	0.818716	1.09145	0.539004		0.901777	0.76118	0.879764	0.646487	0.916211	0.539004		1.07206	0.0609069
116	sp|Q15506|SP17_HUMAN	Sperm surface protein Sp17 OS=Homo sapiens GN=SPA17 PE=1 SV=1	HUMAN	4		0.862693	0.359256	0.981434	0.840689	1.00576	0.9788		1.15916	0.359256	1.14365	0.313831	1.15674	0.580096		1.01892	0.84069	0.874395	0.31383	1.00785	0.968484		0.994273	0.9788	0.864497	0.580096	0.992215	0.968484		1.0719	0.0911124
117	sp|P13073|COX41_HUMAN	Cytochrome c oxidase subunit 4 isoform 1, mitochondrial OS=Homo sapiens GN=COX4I1 PE=1 SV=1	HUMAN	3		0.904073	0.274911	1.02139	0.799007	1.00221	0.978987		1.1061	0.274911	1.14417	0.241862	1.11235	0.275866		0.979053	0.799005	0.873995	0.241861	0.959801	0.638357		0.997799	0.978987	0.898994	0.275866	1.04188	0.638357		1.07003	0.0689295
118	sp|P0DMV9|HS71B_HUMAN	Heat shock 70 kDa protein 1B OS=Homo sapiens GN=HSPA1B PE=1 SV=1	HUMAN	8		0.950191	0.696587	0.964137	0.899494	1.10759	0.569627		1.05242	0.696587	1.03471	0.895181	1.17281	0.365518		1.0372	0.899495	0.966452	0.89518	1.12126	0.464144		0.902863	0.569627	0.852649	0.365518	0.891852	0.464144		1.06981	0.0902509
119	sp|Q8TC94|ACTL9_HUMAN	Actin-like protein 9 OS=Homo sapiens GN=ACTL9 PE=1 SV=3	HUMAN	2		0.978917	0.931631	1.15452	0.417867	0.957069	0.761322		1.02154	0.931631	1.18363	0.506896	0.971359	0.937706		0.866163	0.417867	0.844859	0.506895	0.808356	0.334951		1.04486	0.761323	1.02949	0.937706	1.23708	0.334951		1.06664	0.119014
120	sp|Q8TC27|ADA32_HUMAN	Disintegrin and metalloproteinase domain-containing protein 32 OS=Homo sapiens GN=ADAM32 PE=1 SV=2	HUMAN	4		0.997576	0.978849	1.12486	0.433266	0.990998	0.924644		1.00243	0.978849	1.15004	0.476706	0.998023	0.980297		0.889	0.433265	0.869533	0.476706	0.849726	0.357052		1.00908	0.924646	1.00198	0.980297	1.17685	0.357052		1.06598	0.0832138
121	sp|Q5TCS8|KAD9_HUMAN	Adenylate kinase 9 OS=Homo sapiens GN=AK9 PE=1 SV=2	HUMAN	3		0.972178	0.902888	1.03765	0.847942	1.05233	0.807845		1.02862	0.902888	1.08617	0.495421	1.08689	0.678334		0.963718	0.847941	0.920663	0.495421	0.987484	0.947674		0.950272	0.807844	0.920053	0.678334	1.01268	0.947674		1.06576	0.0247251
122	sp|P55072|TERA_HUMAN	Transitional endoplasmic reticulum ATPase OS=Homo sapiens GN=VCP PE=1 SV=4	HUMAN	8		0.978624	0.83513	1.08997	0.593907	1.00751	0.955223		1.02184	0.835131	1.13407	0.282246	1.03047	0.736783		0.917457	0.593906	0.881782	0.282245	0.901181	0.094524		0.992542	0.95522	0.970432	0.736783	1.10966	0.0945241		1.0655	0.0574161
123	sp|O14980|XPO1_HUMAN	Exportin-1 OS=Homo sapiens GN=XPO1 PE=1 SV=1	HUMAN	1		1.40816		1.30276		1.18294			0.710148		0.933867		0.840258			0.7676		1.07082		0.88706			0.845352		1.19011		1.12732			1.06496	0.214589
124	sp|P39656|OST48_HUMAN	Dolichyl-diphosphooligosaccharide--protein glycosyltransferase 48 kDa subunit OS=Homo sapiens GN=DDOST PE=1 SV=4	HUMAN	2		1.04396	0.740529	1.08272	0.777882	1.09048	0.821124		0.957889	0.740529	1.04499	0.893853	1.04106	0.925652		0.923599	0.777882	0.956948	0.893852	0.994839	0.96739		0.917026	0.821124	0.960561	0.925652	1.00519	0.96739		1.06481	0.0254086
125	sp|Q5JX71|F209A_HUMAN	Protein FAM209A OS=Homo sapiens GN=FAM209A PE=2 SV=1	HUMAN	5		0.973247		1.01963		1.07429			1.02749		1.05752		1.10407			0.98075		0.945606		1.02928			0.930851		0.905737		0.971552			1.06388	0.035225
126	sp|Q99436|PSB7_HUMAN	Proteasome subunit beta type-7 OS=Homo sapiens GN=PSMB7 PE=1 SV=1	HUMAN	1		0.944714	0.669962	1.10227	0.510084	0.957601	0.739948		1.05852	0.669962	1.1785	0.348602	1.01424	0.910462		0.90722	0.510083	0.848535	0.348602	0.848346	0.351076		1.04428	0.739949	0.985959	0.910462	1.17877	0.351076		1.06315	0.0972437
127	sp|Q9NZC3|GDE1_HUMAN	Glycerophosphodiester phosphodiesterase 1 OS=Homo sapiens GN=GDE1 PE=1 SV=1	HUMAN	1		1.09209		1.11885		1.09408			0.915678		1.03416		1.00206			0.893774		0.966971		0.955282			0.914011		0.997948		1.04681			1.06229	0.053632
128	sp|O94905|ERLN2_HUMAN	Erlin-2 OS=Homo sapiens GN=ERLIN2 PE=1 SV=1	HUMAN	3		1.25147	0.112898	1.15163	0.231643	1.20278	0.15479		0.799061	0.112898	0.928176	0.545735	0.960962	0.680682		0.868336	0.231642	1.07738	0.545736	1.02253	0.812884		0.831405	0.15479	1.04062	0.680682	0.977962	0.812884		1.06089	0.136583
129	sp|P55209|NP1L1_HUMAN	Nucleosome assembly protein 1-like 1 OS=Homo sapiens GN=NAP1L1 PE=1 SV=1	HUMAN	1		1.2292		1.02209		1.29009			0.81354		0.803635		1.12631			0.978389		1.24435		1.36753			0.775139		0.887853		0.731245			1.06053	0.203714
130	sp|Q16698|DECR_HUMAN	2,4-dienoyl-CoA reductase, mitochondrial OS=Homo sapiens GN=DECR1 PE=1 SV=1	HUMAN	11		0.873727	0.0544533	0.955553	0.480413	1.02087	0.707559		1.14452	0.0544534	1.09225	0.323497	1.16077	0.027689		1.04651	0.480415	0.915545	0.323496	1.03818	0.50232		0.979561	0.707556	0.861495	0.027689	0.963223	0.50232		1.05736	0.0887087
131	sp|P42126|ECI1_HUMAN	Enoyl-CoA delta isomerase 1, mitochondrial OS=Homo sapiens GN=ECI1 PE=1 SV=1	HUMAN	1		0.897722	0.354139	0.926454	0.504661	1.05352	0.620053		1.11393	0.354139	1.04541	0.670938	1.17709	0.212577		1.07938	0.504662	0.956562	0.670937	1.11646	0.345902		0.949197	0.620052	0.849552	0.212577	0.895687	0.345902		1.05062	0.102384
132	sp|Q13011|ECH1_HUMAN	Delta(3,5)-Delta(2,4)-dienoyl-CoA isomerase, mitochondrial OS=Homo sapiens GN=ECH1 PE=1 SV=2	HUMAN	4		0.948981	0.562882	0.986077	0.908152	1.04982	0.689678		1.05376	0.562883	1.05366	0.550623	1.11182	0.468466		1.01412	0.908153	0.949073	0.550622	1.03797	0.754733		0.952541	0.689677	0.899423	0.468466	0.963418	0.754733		1.05035	0.0513851
133	sp|Q9NUJ1|ABHDA_HUMAN	Mycophenolic acid acyl-glucuronide esterase, mitochondrial OS=Homo sapiens GN=ABHD10 PE=1 SV=1	HUMAN	1		1.06949		0.886229		1.27799			0.935024		0.83645		1.19523			1.12838		1.19553		1.40877			0.782475		0.836656		0.709841			1.04898	0.220224
134	sp|P11169|GTR3_HUMAN	Solute carrier family 2, facilitated glucose transporter member 3 OS=Homo sapiens GN=SLC2A3 PE=1 SV=1	HUMAN	9		0.871351	0.730894	0.984975	0.938078	0.897193	0.76824		1.14764	0.730894	1.1744	0.637984	1.13636	0.301291		1.01525	0.938078	0.851495	0.637985	0.933866	0.832633		1.11459	0.76824	0.88	0.301291	1.07082	0.832633		1.04823	0.129745
135	sp|Q8TBY8|PMFBP_HUMAN	Polyamine-modulated factor 1-binding protein 1 OS=Homo sapiens GN=PMFBP1 PE=2 SV=1	HUMAN	6		0.973583	0.642594	0.981627	0.867013	1.07433	0.522805		1.02713	0.642595	1.02169	0.850516	1.11066	0.324642		1.01872	0.867014	0.978771	0.850515	1.0689	0.259317		0.930813	0.522804	0.900366	0.324642	0.935543	0.259316		1.04708	0.0569021
136	sp|Q86VP6|CAND1_HUMAN	Cullin-associated NEDD8-dissociated protein 1 OS=Homo sapiens GN=CAND1 PE=1 SV=2	HUMAN	1		0.922648	0.608396	0.962788	0.797355	1.04202	0.782076		1.08384	0.608396	1.05398	0.722119	1.12714	0.481167		1.03865	0.797356	0.948788	0.722118	1.05578	0.717085		0.959674	0.782075	0.887198	0.481166	0.947167	0.717085		1.04648	0.0672983
137	sp|P22748|CAH4_HUMAN	Carbonic anhydrase 4 OS=Homo sapiens GN=CA4 PE=1 SV=2	HUMAN	3		1.0233	0.883859	1.02303	0.870427	1.08725	0.5489		0.977234	0.883859	1.01392	0.870633	1.06092	0.518459		0.977487	0.870426	0.986267	0.870632	1.03659	0.682064		0.919754	0.548899	0.942576	0.518459	0.964699	0.682064		1.04628	0.0340595
138	sp|A6NFA0|F205C_HUMAN	Protein FAM205C OS=Homo sapiens GN=FAM205C PE=3 SV=2	HUMAN	1		1.08176		1.0421		1.12484			0.924421		0.972409		1.04007			0.959605		1.02837		1.05448			0.889013		0.961473		0.948332			1.04485	0.0623882
139	sp|Q6P2H8|TMM53_HUMAN	Transmembrane protein 53 OS=Homo sapiens GN=TMEM53 PE=2 SV=1	HUMAN	1		0.903518		1.09875		0.877367			1.10679		1.22753		0.971282			0.910128		0.814644		0.78008			1.13977		1.02957		1.28192			1.04373	0.152463
140	sp|P0C5Z0|H2AB2_HUMAN	Histone H2A-Bbd type 2/3 OS=Homo sapiens GN=H2AFB2 PE=1 SV=1	HUMAN	4		0.92994	0.597422	1.0275	0.883342	0.990396	0.938123		1.07534	0.597423	1.09999	0.755444	1.05456	0.796315		0.973237	0.883341	0.9091	0.755443	0.949713	0.694106		1.0097	0.938124	0.948259	0.796315	1.05295	0.694106		1.04311	0.0461479
141	sp|Q8NCR6|SMRP1_HUMAN	Spermatid-specific manchette-related protein 1 OS=Homo sapiens GN=SMRP1 PE=1 SV=2	HUMAN	2		0.879495	0.420985	0.979571	0.869877	0.970267	0.812574		1.13702	0.420985	1.12192	0.452833	1.10055	0.510876		1.02085	0.869879	0.891327	0.452833	0.966527	0.78881		1.03064	0.812576	0.908639	0.510876	1.03463	0.78881		1.04308	0.0792751
142	sp|Q9BZX4|ROP1B_HUMAN	Ropporin-1B OS=Homo sapiens GN=ROPN1B PE=1 SV=1	HUMAN	10		1.0417	0.59871	1.04206	0.569201	1.08308	0.284021		0.959968	0.598709	1.00952	0.89377	1.03761	0.609036		0.95964	0.569199	0.990568	0.893767	1.01372	0.850152		0.923292	0.284019	0.963754	0.609036	0.986465	0.850151		1.04307	0.0303161
143	sp|P20929|NEBU_HUMAN	Nebulin OS=Homo sapiens GN=NEB PE=1 SV=5	HUMAN	1		1.24816		1.41307		0.892908			0.801181		1.09418		0.76771			0.707677		0.91393		0.684616			1.11994		1.30257		1.46067			1.04197	0.281592
144	sp|Q8NEG0|FA71C_HUMAN	Protein FAM71C OS=Homo sapiens GN=FAM71C PE=1 SV=1	HUMAN	1		0.681971		0.812345		0.869364			1.46634		1.20239		1.27508			1.231		0.831676		1.04548			1.15027		0.784266		0.956496			1.03979	0.232792
145	sp|Q9HC21|TPC_HUMAN	Mitochondrial thiamine pyrophosphate carrier OS=Homo sapiens GN=SLC25A19 PE=1 SV=1	HUMAN	1		0.691427	0.221301	0.832557	0.47792	0.85093	0.63959		1.44629	0.221301	1.22715	0.294493	1.24341	0.326344		1.20112	0.47792	0.814893	0.294493	0.996791	0.979936		1.17518	0.639591	0.80424	0.326344	1.00322	0.979937		1.03851	0.22743
146	sp|Q9NWH7|SPAT6_HUMAN	Spermatogenesis-associated protein 6 OS=Homo sapiens GN=SPATA6 PE=1 SV=1	HUMAN	3		1.01933	0.782555	1.00861	0.901299	1.08578	0.35326		0.98104	0.782554	0.997612	0.972171	1.062	0.401862		0.991467	0.901297	1.00239	0.972174	1.05629	0.440112		0.920994	0.35326	0.94162	0.401862	0.946709	0.440112		1.0385	0.0422431
147	sp|Q96JB1|DYH8_HUMAN	Dynein heavy chain 8, axonemal OS=Homo sapiens GN=DNAH8 PE=1 SV=2	HUMAN	1		1.00063	0.99609	1.02514	0.732725	1.03691	0.704932		0.999369	0.99609	1.03724	0.781459	1.05461	0.591638		0.97548	0.732723	0.964097	0.781458	0.985105	0.833967		0.964408	0.70493	0.948218	0.591638	1.01512	0.833967		1.03847	0.0121416
148	sp|Q6UW49|SPESP_HUMAN	Sperm equatorial segment protein 1 OS=Homo sapiens GN=SPESP1 PE=1 SV=2	HUMAN	1		0.904426		1.03881		0.927699			1.10567		1.1594		1.02597			0.962643		0.862516		0.872425			1.07794		0.974686		1.14623			1.03797	0.094955
149	sp|P54709|AT1B3_HUMAN	Sodium/potassium-transporting ATPase subunit beta-3 OS=Homo sapiens GN=ATP1B3 PE=1 SV=1	HUMAN	4		0.893399	0.622239	0.934531	0.826631	1.01141	0.933082		1.11932	0.622239	1.10662	0.514776	1.09172	0.807109		1.07006	0.826631	0.903652	0.514776	1.03885	0.931228		0.988719	0.933081	0.915984	0.807109	0.962605	0.931228		1.03607	0.0795669
150	sp|Q9H0K4|RSH6A_HUMAN	Radial spoke head protein 6 homolog A OS=Homo sapiens GN=RSPH6A PE=2 SV=1	HUMAN	1		0.84964	0.187673	0.888377	0.285235	1.00394	0.96606		1.17697	0.187673	1.059	0.561465	1.18734	0.174705		1.12565	0.285236	0.944287	0.561464	1.10901	0.335416		0.996079	0.966058	0.842216	0.174705	0.901706	0.335416		1.03466	0.12416
151	sp|Q99798|ACON_HUMAN	Aconitate hydratase, mitochondrial OS=Homo sapiens GN=ACO2 PE=1 SV=2	HUMAN	13		0.981246	0.721526	1.02187	0.695547	1.02154	0.738076		1.01911	0.721527	1.05352	0.415043	1.03879	0.641108		0.978603	0.695544	0.949202	0.415042	0.97856	0.715169		0.978916	0.738073	0.962658	0.641108	1.02191	0.715169		1.03393	0.0153449
152	sp|P55084|ECHB_HUMAN	Trifunctional enzyme subunit beta, mitochondrial OS=Homo sapiens GN=HADHB PE=1 SV=3	HUMAN	9		1.00902	0.867961	0.998099	0.973808	1.0742	0.176104		0.991058	0.867961	0.998472	0.981679	1.06065	0.375098		1.0019	0.973808	1.00153	0.981689	1.04412	0.499178		0.930927	0.176103	0.942821	0.375098	0.957742	0.499178		1.03285	0.0402978
153	sp|Q8NDX2|VGLU3_HUMAN	Vesicular glutamate transporter 3 OS=Homo sapiens GN=SLC17A8 PE=1 SV=1	HUMAN	1		0.98066		1.041		0.997772			1.01972		1.07153		1.01769			0.960613		0.933245		0.936344			1.00223		0.982621		1.06798			1.032	0.0317286
154	sp|O75952|CABYR_HUMAN	Calcium-binding tyrosine phosphorylation-regulated protein OS=Homo sapiens GN=CABYR PE=1 SV=2	HUMAN	7		0.924674	0.487378	0.973085	0.856065	0.99879	0.992759		1.08146	0.487379	1.0669	0.494758	1.08412	0.375697		1.02766	0.856067	0.937295	0.494756	1.00394	0.961756		1.00121	0.992768	0.92241	0.375697	0.996077	0.961756		1.03072	0.053234
155	sp|P02654|APOC1_HUMAN	Apolipoprotein C-I OS=Homo sapiens GN=APOC1 PE=1 SV=1	HUMAN	1		1.10633		1.014		1.14682			0.903891		0.925182		1.03684			0.986189		1.08087		1.10487			0.871978		0.964469		0.905086			1.03071	0.0911663
156	sp|Q8TDM5|SACA4_HUMAN	Sperm acrosome membrane-associated protein 4 OS=Homo sapiens GN=SPACA4 PE=1 SV=1	HUMAN	2		0.890071	0.447993	0.952544	0.711865	0.994535	0.965224		1.1235	0.447993	1.06904	0.718517	1.10472	0.6238		1.04982	0.711866	0.935418	0.718517	1.01921	0.880403		1.00549	0.965225	0.905204	0.6238	0.981151	0.880403		1.03021	0.0691976
157	sp|P09493|TPM1_HUMAN	Tropomyosin alpha-1 chain OS=Homo sapiens GN=TPM1 PE=1 SV=2	HUMAN	1		1.00416		1.16946		0.887045			0.995855		1.17558		0.883574			0.855097		0.850644		0.740997			1.12734		1.13177		1.34953			1.02891	0.165846
158	sp|P60673|PROF3_HUMAN	Profilin-3 OS=Homo sapiens GN=PFN3 PE=2 SV=1	HUMAN	4		0.903628	0.334135	0.962094	0.619841	0.990606	0.901747		1.10665	0.334136	1.07372	0.586909	1.08537	0.591655		1.0394	0.619843	0.931345	0.586908	1.00114	0.987999		1.00948	0.901749	0.921341	0.591655	0.998858	0.987999		1.02795	0.0608926
159	sp|Q8TEX9|IPO4_HUMAN	Importin-4 OS=Homo sapiens GN=IPO4 PE=1 SV=2	HUMAN	1		0.91683	0.681515	1.05485	0.871028	0.90213	0.609081		1.09072	0.681515	1.1669	0.395574	0.986395	0.920643		0.948003	0.871027	0.856974	0.395574	0.831659	0.357653		1.10849	0.609082	1.01379	0.920643	1.20241	0.357653		1.02757	0.111932
160	sp|Q8TC56|FA71B_HUMAN	Protein FAM71B OS=Homo sapiens GN=FAM71B PE=1 SV=2	HUMAN	8		0.974418	0.779245	0.942243	0.37641	1.08563	0.368585		1.02625	0.779245	0.967265	0.722715	1.11319	0.129695		1.0613	0.376412	1.03384	0.722716	1.13826	0.125052		0.921128	0.368584	0.89832	0.129695	0.878532	0.125052		1.02708	0.084887
161	sp|Q8WZ42|TITIN_HUMAN	Titin OS=Homo sapiens GN=TTN PE=1 SV=4	HUMAN	3		1.0547	0.597768	1.02626	0.912463	1.06699	0.534102		0.94814	0.597769	0.92944	0.755479	1.0798	0.46483		0.974417	0.912463	1.07592	0.755479	1.13443	0.430955		0.937218	0.534102	0.926098	0.46483	0.8815	0.430955		1.02562	0.0680625
162	sp|Q9BXW7|HDHD5_HUMAN	Haloacid dehalogenase-like hydrolase domain-containing 5 OS=Homo sapiens GN=HDHD5 PE=1 SV=1	HUMAN	1		0.804	0.49351	0.918421	0.678455	0.886385	0.597517		1.24378	0.49351	1.09162	0.84998	1.19932	0.325109		1.08882	0.678455	0.916067	0.84998	1.03162	0.937863		1.12818	0.597517	0.833807	0.325109	0.969347	0.937863		1.02394	0.147642
163	sp|Q9UIA9|XPO7_HUMAN	Exportin-7 OS=Homo sapiens GN=XPO7 PE=1 SV=3	HUMAN	1		1.2198	0.562174	1.12564	0.456633	1.10733	0.706594		0.819809	0.562174	0.88474	0.780221	0.977916	0.85854		0.888381	0.456633	1.13028	0.780221	1.0659	0.869029		0.90307	0.706594	1.02258	0.85854	0.93817	0.86903		1.02391	0.113714
164	sp|Q6UW68|TM205_HUMAN	Transmembrane protein 205 OS=Homo sapiens GN=TMEM205 PE=1 SV=1	HUMAN	2		1.08532		1.04196		1.08401			0.92139		0.969096		0.999026			0.959727		1.03189		1.01633			0.922503		1.00098		0.98393			1.02352	0.0502017
165	sp|P14927|QCR7_HUMAN	Cytochrome b-c1 complex subunit 7 OS=Homo sapiens GN=UQCRB PE=1 SV=2	HUMAN	3		0.899014	0.457307	0.89625	0.43267	1.04312	0.682872		1.11233	0.457307	1.01054	0.901525	1.14306	0.251959		1.11576	0.43267	0.989569	0.901523	1.1134	0.329096		0.958662	0.682871	0.874847	0.251959	0.898149	0.329096		1.02324	0.101717
166	sp|P50991|TCPD_HUMAN	T-complex protein 1 subunit delta OS=Homo sapiens GN=CCT4 PE=1 SV=4	HUMAN	3		1.27483	0.420854	1.07363	0.536071	1.19251	0.49469		0.784418	0.420855	0.833447	0.64858	0.991139	0.938241		0.931421	0.536072	1.19984	0.64858	1.19262	0.63134		0.838566	0.49469	1.00894	0.938241	0.83849	0.63134		1.02268	0.150823
167	sp|O75694|NU155_HUMAN	Nuclear pore complex protein Nup155 OS=Homo sapiens GN=NUP155 PE=1 SV=1	HUMAN	2		0.977014	0.813795	1.06894	0.633522	0.947122	0.524342		1.02353	0.813796	1.10166	0.429027	0.970932	0.727792		0.935507	0.633521	0.90772	0.429026	0.866863	0.288799		1.05583	0.524343	1.02994	0.727792	1.15358	0.288799		1.02216	0.0747522
168	sp|Q96PF2|TSSK2_HUMAN	Testis-specific serine/threonine-protein kinase 2 OS=Homo sapiens GN=TSSK2 PE=1 SV=2	HUMAN	2		1.03732		1.05645		1.02018			0.964027		1.02804		0.983708			0.946567		0.972727		0.943372			0.980221		1.01656		1.06003			1.02209	0.0299598
169	sp|P10606|COX5B_HUMAN	Cytochrome c oxidase subunit 5B, mitochondrial OS=Homo sapiens GN=COX5B PE=1 SV=2	HUMAN	2		0.980498		0.87486		1.13968			1.01989		0.900665		1.16262			1.14304		1.11029		1.27262			0.877442		0.860129		0.785781			1.01945	0.152717
170	sp|P11142|HSP7C_HUMAN	Heat shock cognate 71 kDa protein OS=Homo sapiens GN=HSPA8 PE=1 SV=1	HUMAN	9		0.906299		0.862352		1.07021			1.10339		0.960471		1.18114			1.15962		1.04115		1.21239			0.934393		0.846643		0.824819			1.01854	0.137688
171	sp|Q14409|GLPK3_HUMAN	Glycerol kinase 3 OS=Homo sapiens GN=GK3P PE=2 SV=2	HUMAN	5		0.971844	0.668222	1.0254	0.726723	0.971498	0.662836		1.02897	0.668223	1.07002	0.454727	1.00481	0.940689		0.975232	0.726721	0.93456	0.454726	0.926001	0.258935		1.02934	0.662838	0.995215	0.940689	1.07991	0.258935		1.01793	0.0412207
172	sp|P49901|MCSP_HUMAN	Sperm mitochondrial-associated cysteine-rich protein OS=Homo sapiens GN=SMCP PE=1 SV=2	HUMAN	3		1.11471	0.276983	1.0691	0.470522	1.07336	0.487924		0.897092	0.276982	0.965914	0.698337	0.958193	0.635253		0.935371	0.47052	1.03529	0.698339	0.977156	0.804376		0.931653	0.487923	1.04363	0.635253	1.02338	0.804376		1.01664	0.0631344
173	sp|Q7Z5L4|SPT19_HUMAN	Spermatogenesis-associated protein 19, mitochondrial OS=Homo sapiens GN=SPATA19 PE=2 SV=2	HUMAN	1		0.892199		0.904807		1.00741			1.12083		1.02368		1.12939			1.10521		0.976865		1.08769			0.992645		0.885431		0.919379			1.01632	0.0919315
174	sp|Q13733|AT1A4_HUMAN	Sodium/potassium-transporting ATPase subunit alpha-4 OS=Homo sapiens GN=ATP1A4 PE=1 SV=3	HUMAN	5		0.994326	0.950081	0.975508	0.797194	1.03694	0.731373		1.00571	0.950082	0.984086	0.875634	1.04686	0.618304		1.02511	0.797196	1.01617	0.875635	1.0413	0.753679		0.964376	0.731372	0.955241	0.618304	0.960343	0.753679		1.01085	0.0362514
175	sp|P63244|RACK1_HUMAN	Receptor of activated protein C kinase 1 OS=Homo sapiens GN=RACK1 PE=1 SV=3	HUMAN	1		1.09194		1.00881		1.09476			0.915801		0.932573		1.00282			0.991265		1.0723		1.06014			0.913442		0.997192		0.943269			1.00974	0.0664128
176	sp|P14618|KPYM_HUMAN	Pyruvate kinase PKM OS=Homo sapiens GN=PKM PE=1 SV=4	HUMAN	10		1.06407	0.517388	1.00594	0.944453	1.06744	0.296222		0.939786	0.517387	0.955183	0.694884	1.00349	0.971305		0.994094	0.94445	1.04692	0.694885	1.04476	0.406314		0.936818	0.296221	0.996518	0.971305	0.957155	0.406314		1.00801	0.0459988
177	sp|Q15435|PP1R7_HUMAN	Protein phosphatase 1 regulatory subunit 7 OS=Homo sapiens GN=PPP1R7 PE=1 SV=1	HUMAN	1		1.00923	0.978121	0.93446	0.67279	1.08907	0.637265		0.990858	0.978121	0.934852	0.775842	1.0732	0.684774		1.07014	0.672791	1.06969	0.775842	1.13716	0.471944		0.918215	0.637265	0.931791	0.684774	0.879383	0.471944		1.0079	0.0848177
178	sp|Q9H1X1|RSPH9_HUMAN	Radial spoke head protein 9 homolog OS=Homo sapiens GN=RSPH9 PE=1 SV=1	HUMAN	3		1.07984	0.548775	1.0673	0.606103	1.01749	0.88216		0.926059	0.548775	1.00045	0.995044	0.945483	0.531981		0.936943	0.606102	0.999547	0.995026	0.935718	0.444623		0.982807	0.882159	1.05766	0.531981	1.0687	0.444623		1.00768	0.0502385
179	sp|Q96A08|H2B1A_HUMAN	Histone H2B type 1-A OS=Homo sapiens GN=HIST1H2BA PE=1 SV=3	HUMAN	10		1.15078	0.473849	1.07021	0.452542	1.06802	0.638301		0.868974	0.473849	0.939807	0.763928	0.950744	0.767661		0.934393	0.452541	1.06405	0.763929	0.980446	0.820551		0.936314	0.6383	1.05181	0.767661	1.01994	0.820551		1.0072	0.071644
180	sp|P23368|MAOM_HUMAN	NAD-dependent malic enzyme, mitochondrial OS=Homo sapiens GN=ME2 PE=1 SV=1	HUMAN	4		1.04843	0.623312	1.07994	0.383319	0.979549	0.840229		0.953811	0.623311	1.03007	0.839292	0.938147	0.466933		0.925975	0.383318	0.970804	0.839291	0.894439	0.455369		1.02088	0.840231	1.06593	0.466934	1.11802	0.455369		1.00693	0.0615017
181	sp|Q16775|GLO2_HUMAN	Hydroxyacylglutathione hydrolase, mitochondrial OS=Homo sapiens GN=HAGH PE=1 SV=2	HUMAN	1		0.915089	0.755832	1.03612	0.935061	0.869143	0.743064		1.09279	0.755832	1.15684	0.448794	0.963307	0.78165		0.965141	0.935061	0.86442	0.448793	0.823272	0.302649		1.15056	0.743064	1.03809	0.78165	1.21467	0.302649		1.00635	0.121399
182	sp|Q9HAT0|ROP1A_HUMAN	Ropporin-1A OS=Homo sapiens GN=ROPN1 PE=1 SV=2	HUMAN	7		0.999551		1.03232		0.974181			1.00045		1.04251		0.974845			0.968695		0.959226		0.921897			1.0265		1.0258		1.08472			1.00596	0.0365529
183	sp|P30049|ATPD_HUMAN	ATP synthase subunit delta, mitochondrial OS=Homo sapiens GN=ATP5D PE=1 SV=2	HUMAN	1		0.998277	0.989638	0.956556	0.895393	1.03181	0.906317		1.00173	0.989638	0.982721	0.950067	1.04522	0.835137		1.04542	0.895394	1.01758	0.950068	1.03678	0.778856		0.96917	0.906317	0.956733	0.835137	0.964524	0.778856		1.00408	0.0415391
184	sp|P57105|SYJ2B_HUMAN	Synaptojanin-2-binding protein OS=Homo sapiens GN=SYNJ2BP PE=1 SV=2	HUMAN	2		1.15171	0.39406	1.10511	0.688095	1.03615	0.784124		0.868275	0.39406	0.974878	0.926327	0.899803	0.485444		0.904885	0.688095	1.02577	0.926328	0.909042	0.742588		0.965107	0.784123	1.11135	0.485444	1.10006	0.742588		1.00399	0.087489
185	sp|P25789|PSA4_HUMAN	Proteasome subunit alpha type-4 OS=Homo sapiens GN=PSMA4 PE=1 SV=1	HUMAN	4		1.13126	0.344821	1.04122	0.648632	1.08553	0.295131		0.883967	0.344821	0.925297	0.507243	0.963625	0.700172		0.960407	0.64863	1.08073	0.507244	1.0146	0.841955		0.921209	0.29513	1.03775	0.700172	0.985615	0.841955		1.00392	0.0727028
186	sp|P53597|SUCA_HUMAN	Succinate--CoA ligase [ADP/GDP-forming] subunit alpha, mitochondrial OS=Homo sapiens GN=SUCLG1 PE=1 SV=4	HUMAN	1		1.02921		0.938835		1.09208			0.971621		0.920783		1.06134			1.06515		1.08603		1.13637			0.915683		0.942209		0.879992			1.00326	0.0860524
187	sp|P04279|SEMG1_HUMAN	Semenogelin-1 OS=Homo sapiens GN=SEMG1 PE=1 SV=2	HUMAN	4		1.0067	0.943088	0.990477	0.960073	1.0103	0.949309		0.993344	0.943086	0.996627	0.983494	1.00684	0.965702		1.00961	0.960074	1.00338	0.983496	1.00574	0.952498		0.989804	0.949308	0.993201	0.965702	0.994295	0.952498		1.00106	0.0091377
188	sp|P11021|GRP78_HUMAN	78 kDa glucose-regulated protein OS=Homo sapiens GN=HSPA5 PE=1 SV=2	HUMAN	21		0.974857	0.77515	0.966563	0.637433	1.00052	0.995078		1.02579	0.775151	0.999547	0.995803	1.0334	0.708686		1.03459	0.637435	1.00045	0.995803	1.01538	0.757054		0.999478	0.995078	0.967683	0.708686	0.984855	0.757053		1.00001	0.0272875
189	sp|Q9NVH1|DJC11_HUMAN	DnaJ homolog subfamily C member 11 OS=Homo sapiens GN=DNAJC11 PE=1 SV=2	HUMAN	1		0.900545	0.487912	1.00472	0.972863	0.899755	0.672446		1.11044	0.487912	1.11244	0.642748	0.982455	0.95386		0.995301	0.972862	0.898926	0.642748	0.872771	0.422871		1.11141	0.672447	1.01786	0.95386	1.14578	0.422871		0.999842	0.0876008
190	sp|O75531|BAF_HUMAN	Barrier-to-autointegration factor OS=Homo sapiens GN=BANF1 PE=1 SV=1	HUMAN	3		1.09572	0.386799	1.00798	0.92108	1.08412	0.700899		0.912639	0.386799	0.926919	0.376378	0.980253	0.899833		0.992081	0.921078	1.07884	0.376379	1.06136	0.748317		0.922406	0.700899	1.02015	0.899833	0.942185	0.748317		0.999819	0.0654998
191	sp|P00403|COX2_HUMAN	Cytochrome c oxidase subunit 2 OS=Homo sapiens GN=MT-CO2 PE=1 SV=1	HUMAN	4		0.992877	0.928756	0.961718	0.740575	1.02343	0.77362		1.00717	0.928756	0.976485	0.835518	1.0376	0.713241		1.03981	0.740577	1.02408	0.83552	1.05058	0.717153		0.977101	0.773619	0.963767	0.713241	0.951854	0.717153		0.999808	0.0364274
192	sp|P55809|SCOT1_HUMAN	Succinyl-CoA:3-ketoacid coenzyme A transferase 1, mitochondrial OS=Homo sapiens GN=OXCT1 PE=1 SV=1	HUMAN	3		1.22643	0.0645852	1.05677	0.495023	1.14887	0.930327		0.815372	0.0645851	0.874614	0.158418	0.918688	0.955287		0.946277	0.495021	1.14336	0.158419	1.03389	0.981806		0.870417	0.930327	1.08851	0.955287	0.967224	0.981806		0.999737	0.126121
193	sp|P23634|AT2B4_HUMAN	Plasma membrane calcium-transporting ATPase 4 OS=Homo sapiens GN=ATP2B4 PE=1 SV=2	HUMAN	3		1.26504	0.437993	1.08214	0.531285	1.14618	0.513109		0.790487	0.437993	0.856762	0.522861	0.91139	0.54956		0.924091	0.531284	1.16718	0.522861	1.03821	0.707123		0.872465	0.513108	1.09722	0.54956	0.963194	0.707123		0.999118	0.137212
194	sp|O43847|NRDC_HUMAN	Nardilysin OS=Homo sapiens GN=NRDC PE=1 SV=2	HUMAN	3		1.01378	0.912448	0.986987	0.91614	1.01529	0.903054		0.986411	0.912448	0.985815	0.927845	1.00459	0.970548		1.01318	0.916141	1.01439	0.927846	1.00015	0.999029		0.984939	0.903053	0.995431	0.970547	0.999848	0.999029		0.998171	0.0142836
195	sp|Q9BV86|NTM1A_HUMAN	N-terminal Xaa-Pro-Lys N-methyltransferase 1 OS=Homo sapiens GN=NTMT1 PE=1 SV=3	HUMAN	1		1.21081	0.490936	1.06245	0.675869	1.12216	0.714983		0.82589	0.490936	0.863282	0.626802	0.944779	0.673732		0.941225	0.675868	1.15837	0.626802	1.05457	0.878783		0.89114	0.714983	1.05845	0.673732	0.948251	0.878783		0.998166	0.11626
196	sp|Q96P26|5NT1B_HUMAN	Cytosolic 5'-nucleotidase 1B OS=Homo sapiens GN=NT5C1B PE=2 SV=2	HUMAN	3		0.979207	0.869767	1.01935	0.917447	0.951148	0.824434		1.02123	0.869767	1.05301	0.671155	0.967773	0.81553		0.981014	0.917446	0.949657	0.671154	0.893615	0.237641		1.05136	0.824435	1.0333	0.81553	1.11905	0.237641		0.997821	0.0468715
197	sp|Q04837|SSBP_HUMAN	Single-stranded DNA-binding protein, mitochondrial OS=Homo sapiens GN=SSBP1 PE=1 SV=1	HUMAN	4		1.02771	0.760137	1.01277	0.941215	1.00192	0.984576		0.973037	0.760136	0.998346	0.98973	0.968979	0.803813		0.987388	0.941215	1.00166	0.98973	0.958308	0.7382		0.998078	0.984571	1.03201	0.803814	1.0435	0.7382		0.995506	0.0187182
198	sp|Q99733|NP1L4_HUMAN	Nucleosome assembly protein 1-like 4 OS=Homo sapiens GN=NAP1L4 PE=1 SV=1	HUMAN	1		0.971431		0.874712		1.0815			1.02941		0.908918		1.11357			1.14323		1.10021		1.20786			0.92464		0.898014		0.827908			0.994675	0.120305
199	sp|P31930|QCR1_HUMAN	Cytochrome b-c1 complex subunit 1, mitochondrial OS=Homo sapiens GN=UQCRC1 PE=1 SV=3	HUMAN	7		1.0546	0.347378	1.02759	0.780147	1.00309	0.956264		0.948226	0.347378	0.990667	0.905979	0.953008	0.442382		0.973154	0.780146	1.00942	0.90598	0.951636	0.550062		0.996922	0.956261	1.04931	0.442382	1.05082	0.550062		0.993587	0.0310989
200	sp|Q00325|MPCP_HUMAN	Phosphate carrier protein, mitochondrial OS=Homo sapiens GN=SLC25A3 PE=1 SV=2	HUMAN	5		1.15467	0.172654	1.16927	0.102408	0.951302	0.776202		0.866048	0.172654	1.02791	0.697169	0.824228	0.299005		0.855232	0.102408	0.972849	0.697168	0.805218	0.300395		1.05119	0.776203	1.21326	0.299005	1.2419	0.300395		0.993178	0.144353
201	sp|P25788|PSA3_HUMAN	Proteasome subunit alpha type-3 OS=Homo sapiens GN=PSMA3 PE=1 SV=2	HUMAN	2		0.776362	0.251833	0.839672	0.492023	0.882453	0.663598		1.28806	0.251833	1.0999	0.666594	1.14774	0.627496		1.19094	0.492024	0.909173	0.666594	1.03182	0.810593		1.13321	0.663598	0.87128	0.627496	0.969161	0.810593		0.99244	0.153948
202	sp|P09622|DLDH_HUMAN	Dihydrolipoyl dehydrogenase, mitochondrial OS=Homo sapiens GN=DLD PE=1 SV=2	HUMAN	6		0.996284	0.951995	1.01617	0.833346	0.95615	0.480799		1.00373	0.951997	1.03209	0.612823	0.960798	0.52651		0.984088	0.833345	0.968905	0.612821	0.919074	0.209097		1.04586	0.480801	1.0408	0.52651	1.08805	0.209097		0.991302	0.0385069
203	sp|Q9NPE6|SPAG4_HUMAN	Sperm-associated antigen 4 protein OS=Homo sapiens GN=SPAG4 PE=1 SV=1	HUMAN	1		0.790987	0.494391	0.937244	0.926306	0.791201	0.741362		1.26424	0.494391	1.15108	0.740717	1.08359	0.838994		1.06696	0.926305	0.868749	0.740717	0.925969	0.587895		1.2639	0.741362	0.922862	0.838994	1.07995	0.587895		0.990778	0.160216
204	sp|Q96E40|SACA9_HUMAN	Sperm acrosome-associated protein 9 OS=Homo sapiens GN=SPACA9 PE=1 SV=1	HUMAN	2		1.01487	0.909	0.998355	0.989825	0.98918	0.933744		0.985349	0.908999	0.991924	0.949272	0.975496	0.849452		1.00165	0.989827	1.00814	0.949273	0.968115	0.807206		1.01094	0.933746	1.02512	0.849452	1.03294	0.807206		0.988739	0.00962946
205	sp|Q9Y265|RUVB1_HUMAN	RuvB-like 1 OS=Homo sapiens GN=RUVBL1 PE=1 SV=1	HUMAN	1		1.09829	0.589839	0.950634	0.787227	1.11525	0.538222		0.910509	0.589838	0.869904	0.695472	1.01815	0.909086		1.05193	0.787228	1.14955	0.695472	1.14646	0.682319		0.896657	0.538221	0.982168	0.909086	0.872252	0.682319		0.988487	0.103995
206	sp|Q9H0B3|K1683_HUMAN	Uncharacterized protein KIAA1683 OS=Homo sapiens GN=KIAA1683 PE=1 SV=1	HUMAN	2		0.981089	0.807307	0.951015	0.53203	1.00259	0.974783		1.01928	0.807308	0.98164	0.813099	1.01732	0.90899		1.05151	0.532031	1.0187	0.813101	1.03275	0.785139		0.997419	0.974781	0.982976	0.908989	0.968288	0.785139		0.98814	0.028755
207	sp|P30044|PRDX5_HUMAN	Peroxiredoxin-5, mitochondrial OS=Homo sapiens GN=PRDX5 PE=1 SV=4	HUMAN	5		0.916084	0.547638	0.884283	0.394491	0.983209	0.812825		1.0916	0.547638	0.997192	0.987581	1.08575	0.512252		1.13086	0.394492	1.00282	0.987587	1.07735	0.599169		1.01708	0.812827	0.921024	0.512252	0.928203	0.599169		0.987608	0.0825001
208	sp|P04843|RPN1_HUMAN	Dolichyl-diphosphooligosaccharide--protein glycosyltransferase subunit 1 OS=Homo sapiens GN=RPN1 PE=1 SV=1	HUMAN	2		0.96127	0.738767	0.934602	0.650084	0.993428	0.947474		1.04029	0.738768	0.975128	0.90941	1.02837	0.864674		1.06997	0.650085	1.02551	0.90941	1.03616	0.726542		1.00662	0.947475	0.972411	0.864674	0.965097	0.726542		0.982883	0.0390368
209	sp|Q8WWU5|TCP11_HUMAN	T-complex protein 11 homolog OS=Homo sapiens GN=TCP11 PE=1 SV=1	HUMAN	4		0.955548	0.588655	0.959684	0.702314	0.95794	0.803355		1.04652	0.588655	1.01298	0.893414	0.996583	0.982233		1.04201	0.702315	0.987185	0.893413	0.970528	0.749932		1.04391	0.803356	1.00343	0.982233	1.03037	0.749932		0.981797	0.0273815
210	sp|P60174|TPIS_HUMAN	Triosephosphate isomerase OS=Homo sapiens GN=TPI1 PE=1 SV=3	HUMAN	20		0.975105	0.670475	0.901913	0.211618	1.03216	0.565514		1.02553	0.670476	0.932945	0.432276	1.05679	0.334182		1.10875	0.211619	1.07187	0.432278	1.10517	0.10444		0.96884	0.565512	0.946258	0.334182	0.904836	0.10444		0.980953	0.075114
211	sp|Q13939|CALI_HUMAN	Calicin OS=Homo sapiens GN=CCIN PE=2 SV=3	HUMAN	11		1.05186	0.234295	0.951266	0.405015	1.04974	0.283066		0.950693	0.234294	0.916869	0.241482	1.00518	0.916027		1.05123	0.405016	1.09067	0.241482	1.0796	0.0938495		0.95262	0.283064	0.994846	0.916027	0.926269	0.0938495		0.980763	0.0586123
212	sp|Q99623|PHB2_HUMAN	Prohibitin-2 OS=Homo sapiens GN=PHB2 PE=1 SV=2	HUMAN	1		1.09045		1.03085		1.00912			0.917056		0.954254		0.925632			0.970071		1.04794		0.956314			0.990966		1.08034		1.04568			0.979964	0.0484856
213	sp|O94983|CMTA2_HUMAN	Calmodulin-binding transcription activator 2 OS=Homo sapiens GN=CAMTA2 PE=1 SV=3	HUMAN	1		0.832772		0.959309		0.815292			1.20081		1.1628		0.979238			1.04242		0.859995		0.830253			1.22655		1.0212		1.20445			0.979159	0.142559
214	sp|P10909|CLUS_HUMAN	Clusterin OS=Homo sapiens GN=CLU PE=1 SV=1	HUMAN	2		0.942571	0.548729	0.954705	0.604752	0.938621	0.494917		1.06093	0.548729	1.02446	0.8452	0.997835	0.989747		1.04744	0.604754	0.976124	0.845198	0.961681	0.652399		1.06539	0.494918	1.00217	0.989747	1.03985	0.652399		0.978905	0.0393365
215	sp|O75390|CISY_HUMAN	Citrate synthase, mitochondrial OS=Homo sapiens GN=CS PE=1 SV=2	HUMAN	5		0.898068	0.313554	0.920617	0.432791	0.937857	0.689016		1.1135	0.313554	1.02742	0.666176	1.02899	0.803353		1.08623	0.432792	0.973314	0.666174	0.990241	0.929226		1.06626	0.689017	0.971831	0.803353	1.00986	0.929226		0.978719	0.0575725
216	sp|P61604|CH10_HUMAN	10 kDa heat shock protein, mitochondrial OS=Homo sapiens GN=HSPE1 PE=1 SV=2	HUMAN	3		1.12178	0.188832	0.97294	0.773257	1.08781	0.934698		0.891444	0.188832	0.877132	0.232644	0.97261	0.977506		1.02781	0.773259	1.14008	0.232644	1.09225	0.925206		0.919276	0.934698	1.02816	0.977506	0.915544	0.925206		0.977623	0.086192
217	sp|P50213|IDH3A_HUMAN	Isocitrate dehydrogenase [NAD] subunit alpha, mitochondrial OS=Homo sapiens GN=IDH3A PE=1 SV=1	HUMAN	2		1.05043	0.625081	0.989434	0.908085	1.00745	0.936459		0.951987	0.62508	0.94923	0.587338	0.963403	0.826132		1.01068	0.908086	1.05349	0.587339	1.00081	0.996155		0.992608	0.936457	1.03799	0.826132	0.999192	0.996155		0.977379	0.0260581
218	sp|P20674|COX5A_HUMAN	Cytochrome c oxidase subunit 5A, mitochondrial OS=Homo sapiens GN=COX5A PE=1 SV=2	HUMAN	2		1.06088	0.765184	1.09036	0.591203	0.916983	0.494518		0.942609	0.765184	1.03738	0.644711	0.847582	0.202149		0.917125	0.591202	0.963968	0.64471	0.800123	0.0518165		1.09053	0.494519	1.17983	0.202149	1.24981	0.0518165		0.973077	0.110734
219	sp|O15173|PGRC2_HUMAN	Membrane-associated progesterone receptor component 2 OS=Homo sapiens GN=PGRMC2 PE=1 SV=1	HUMAN	1		1.19442		1.03368		1.07951			0.837227		0.873575		0.904009			0.967419		1.14472		1.02023			0.926342		1.10618		0.98017			0.972695	0.0994519
220	sp|O00743|PPP6_HUMAN	Serine/threonine-protein phosphatase 6 catalytic subunit OS=Homo sapiens GN=PPP6C PE=1 SV=1	HUMAN	1		1.30896		0.95427		1.24287			0.763965		0.735895		0.949729			1.04792		1.35889		1.27236			0.80459		1.05293		0.785942			0.970691	0.208102
221	sp|Q5CZC0|FSIP2_HUMAN	Fibrous sheath-interacting protein 2 OS=Homo sapiens GN=FSIP2 PE=2 SV=4	HUMAN	4		1.01473	0.907406	0.982211	0.762309	0.983595	0.862337		0.985482	0.907406	0.969389	0.808208	0.937837	0.4933		1.01811	0.762312	1.03158	0.808209	0.971983	0.811738		1.01668	0.862339	1.06628	0.493301	1.02883	0.811738		0.968258	0.021265
222	sp|P28838|AMPL_HUMAN	Cytosol aminopeptidase OS=Homo sapiens GN=LAP3 PE=1 SV=3	HUMAN	5		0.913226	0.198379	0.899405	0.356203	0.937727	0.572597		1.09502	0.19838	0.998532	0.988559	1.03378	0.743409		1.11185	0.356204	1.00147	0.988559	1.01639	0.808319		1.06641	0.572598	0.967327	0.743409	0.98387	0.808319		0.96736	0.0602186
223	sp|Q9Y6C9|MTCH2_HUMAN	Mitochondrial carrier homolog 2 OS=Homo sapiens GN=MTCH2 PE=1 SV=1	HUMAN	6		1.08522	0.455028	0.987816	0.886783	1.01098	0.948915		0.921469	0.455027	0.912278	0.474405	0.944579	0.541412		1.01233	0.886785	1.09616	0.474406	1.0113	0.950106		0.989143	0.948914	1.05867	0.541412	0.988823	0.950106		0.963912	0.0440688
224	sp|Q96MR6|CFA57_HUMAN	Cilia- and flagella-associated protein 57 OS=Homo sapiens GN=CFAP57 PE=2 SV=3	HUMAN	1		0.950326	0.893556	0.938217	0.563703	0.937723	0.661194		1.05227	0.893556	0.981483	0.964449	0.996109	0.99025		1.06585	0.563704	1.01887	0.96445	0.995458	0.984043		1.06641	0.661195	1.00391	0.99025	1.00456	0.984043		0.963383	0.0299465
225	sp|P22732|GTR5_HUMAN	Solute carrier family 2, facilitated glucose transporter member 5 OS=Homo sapiens GN=SLC2A5 PE=1 SV=1	HUMAN	2		1.00809	0.95824	1.04653	0.650846	0.883406	0.318817		0.991975	0.958239	1.04591	0.713399	0.876347	0.452858		0.955538	0.650844	0.956104	0.713398	0.825813	0.158666		1.13198	0.318818	1.1411	0.452858	1.21093	0.158666		0.963049	0.0960828
226	sp|P30084|ECHM_HUMAN	Enoyl-CoA hydratase, mitochondrial OS=Homo sapiens GN=ECHS1 PE=1 SV=4	HUMAN	3		0.935264	0.577473	0.878572	0.261315	0.976274	0.800974		1.06922	0.577474	0.947285	0.697727	1.04879	0.625634		1.13821	0.261315	1.05565	0.697728	1.08299	0.496438		1.0243	0.800976	0.95348	0.625634	0.923368	0.496438		0.96273	0.0705004
227	sp|A1A519|F170A_HUMAN	Protein FAM170A OS=Homo sapiens GN=FAM170A PE=2 SV=1	HUMAN	1		1.08197	0.440883	1.0619	0.628387	0.941836	0.547906		0.92424	0.440883	0.967638	0.837886	0.87707	0.250838		0.941711	0.628385	1.03344	0.837887	0.871543	0.452861		1.06176	0.547907	1.14016	0.250838	1.14739	0.452861		0.96211	0.0766613
228	sp|Q8TAA3|PSA7L_HUMAN	Proteasome subunit alpha type-7-like OS=Homo sapiens GN=PSMA8 PE=2 SV=3	HUMAN	4		1.05798	0.862167	0.991679	0.950218	0.975435	0.938025		0.945201	0.862167	0.952081	0.833351	0.92889	0.642169		1.00839	0.95022	1.05033	0.833351	0.956502	0.847783		1.02518	0.938025	1.07655	0.642169	1.04548	0.847783		0.962021	0.0274227
229	sp|Q9Y230|RUVB2_HUMAN	RuvB-like 2 OS=Homo sapiens GN=RUVBL2 PE=1 SV=3	HUMAN	2		0.872476	0.399619	0.861709	0.373228	0.925188	0.575648		1.14616	0.399619	0.999052	0.993936	1.05773	0.673443		1.16048	0.373228	1.00095	0.993938	1.04502	0.734355		1.08086	0.575649	0.945418	0.673443	0.956916	0.734355		0.960921	0.0855304
230	sp|P36776|LONM_HUMAN	Lon protease homolog, mitochondrial OS=Homo sapiens GN=LONP1 PE=1 SV=2	HUMAN	1		1.02326		0.952523		0.984694			0.977266		0.939636		0.962533			1.04984		1.06424		1.00991			1.01554		1.03893		0.99019			0.959846	0.0190326
231	sp|P16562|CRIS2_HUMAN	Cysteine-rich secretory protein 2 OS=Homo sapiens GN=CRISP2 PE=1 SV=1	HUMAN	1		0.979842		0.987388		0.905741			1.02057		1.01719		0.924589			1.01277		0.983098		0.896131			1.10407		1.08156		1.11591			0.958728	0.0523212
232	sp|Q9BUR5|MIC26_HUMAN	MICOS complex subunit MIC26 OS=Homo sapiens GN=APOO PE=1 SV=1	HUMAN	1		1.01077		0.903072		1.02019			0.989348		0.901868		1.00955			1.10733		1.10881		1.1036			0.980213		0.990536		0.906124			0.95867	0.0650411
233	sp|Q5VU65|P210L_HUMAN	Nuclear pore membrane glycoprotein 210-like OS=Homo sapiens GN=NUP210L PE=2 SV=1	HUMAN	16		1.10809	0.185741	0.993214	0.901327	1.01001	0.861445		0.902453	0.18574	0.911894	0.131737	0.916503	0.128427		1.00683	0.90133	1.09662	0.131737	0.994685	0.923022		0.990088	0.861443	1.0911	0.128427	1.00534	0.923022		0.957905	0.0509669
234	sp|P63208|SKP1_HUMAN	S-phase kinase-associated protein 1 OS=Homo sapiens GN=SKP1 PE=1 SV=2	HUMAN	1		1.0542		0.922804		1.03836			0.948582		0.8836		0.985201			1.08365		1.13173		1.09925			0.963055		1.01502		0.909714			0.957492	0.0682426
235	sp|P53007|TXTP_HUMAN	Tricarboxylate transport protein, mitochondrial OS=Homo sapiens GN=SLC25A1 PE=1 SV=2	HUMAN	1		0.979801		0.947968		0.942676			1.02061		0.976624		0.962334			1.05489		1.02394		0.971458			1.06081		1.03914		1.02938			0.9574	0.0152713
236	sp|P00505|AATM_HUMAN	Aspartate aminotransferase, mitochondrial OS=Homo sapiens GN=GOT2 PE=1 SV=3	HUMAN	6		0.902231	0.154949	0.90018	0.14642	0.913058	0.200586		1.10836	0.154949	1.00515	0.937163	1.00957	0.884758		1.11089	0.14642	0.994881	0.93716	0.983923	0.805528		1.09522	0.200587	0.990518	0.884757	1.01634	0.805528		0.956989	0.0584278
237	sp|P11177|ODPB_HUMAN	Pyruvate dehydrogenase E1 component subunit beta, mitochondrial OS=Homo sapiens GN=PDHB PE=1 SV=3	HUMAN	9		0.988126	0.859354	0.931171	0.301036	0.962363	0.72168		1.01202	0.859356	0.95348	0.614144	0.98005	0.797923		1.07392	0.301038	1.04879	0.614145	1.00382	0.977621		1.03911	0.721682	1.02036	0.797923	0.996193	0.977621		0.956766	0.0203253
238	sp|Q9H0C2|ADT4_HUMAN	ADP/ATP translocase 4 OS=Homo sapiens GN=SLC25A31 PE=2 SV=1	HUMAN	9		1.03905	0.508144	0.940676	0.488703	1.01333	0.906007		0.962412	0.508143	0.905656	0.290793	0.963569	0.746639		1.06307	0.488705	1.10417	0.290794	1.04936	0.413188		0.98684	0.906006	1.03781	0.746639	0.952962	0.413188		0.955809	0.0451434
239	sp|P05023|AT1A1_HUMAN	Sodium/potassium-transporting ATPase subunit alpha-1 OS=Homo sapiens GN=ATP1A1 PE=1 SV=1	HUMAN	4		1.01472	0.912786	0.927901	0.697862	0.992838	0.958165		0.985498	0.912786	0.921023	0.751871	0.977064	0.903331		1.0777	0.697863	1.08575	0.751871	1.04367	0.767674		1.00721	0.958166	1.02347	0.903332	0.958158	0.767674		0.954707	0.0356229
240	sp|Q9BWH2|FUND2_HUMAN	FUN14 domain-containing protein 2 OS=Homo sapiens GN=FUNDC2 PE=1 SV=2	HUMAN	1		1.28018		1.09968		1.03503			0.78114		0.867093		0.808694			0.909357		1.15328		0.919485			0.966151		1.23656		1.08756			0.952625	0.137171
241	sp|P14625|ENPL_HUMAN	Endoplasmin OS=Homo sapiens GN=HSP90B1 PE=1 SV=1	HUMAN	12		1.01794	0.766889	0.901502	0.203829	1.00797	0.922086		0.982377	0.766889	0.903944	0.077198	0.994991	0.941505		1.10926	0.203829	1.10626	0.0771984	1.08294	0.268371		0.99209	0.922085	1.00503	0.941505	0.923409	0.268371		0.952102	0.0572731
242	sp|P10809|CH60_HUMAN	60 kDa heat shock protein, mitochondrial OS=Homo sapiens GN=HSPD1 PE=1 SV=2	HUMAN	7		0.970675	0.749067	0.906576	0.368191	0.964564	0.74584		1.03021	0.749068	0.945252	0.578757	0.98984	0.936581		1.10305	0.368192	1.05792	0.578758	1.0492	0.429987		1.03674	0.745842	1.01026	0.936583	0.953111	0.429987		0.951558	0.0351087
243	sp|P13639|EF2_HUMAN	Elongation factor 2 OS=Homo sapiens GN=EEF2 PE=1 SV=4	HUMAN	1		0.932973	0.645594	0.905967	0.699446	0.92998	0.624942		1.07184	0.645594	0.971223	0.925125	0.992997	0.96775		1.10379	0.699447	1.02963	0.925125	1.00033	0.998022		1.07529	0.624942	1.00705	0.96775	0.999671	0.998022		0.950042	0.0393229
244	sp|P22695|QCR2_HUMAN	Cytochrome b-c1 complex subunit 2, mitochondrial OS=Homo sapiens GN=UQCRC2 PE=1 SV=3	HUMAN	6		1.04174	0.678149	0.93823	0.483129	0.990394	0.903333		0.959931	0.678148	0.913545	0.207876	0.955207	0.540062		1.06584	0.48313	1.09464	0.207877	1.03754	0.602427		1.0097	0.903335	1.04689	0.540062	0.963822	0.602426		0.949344	0.0322726
245	sp|Q8IV63|VRK3_HUMAN	Inactive serine/threonine-protein kinase VRK3 OS=Homo sapiens GN=VRK3 PE=1 SV=2	HUMAN	1		0.875756		0.9224		0.844934			1.14187		1.06318		0.96503			1.08413		0.940573		0.894868			1.18352		1.03624		1.11748			0.948886	0.0909795
246	sp|Q9H3K2|GHITM_HUMAN	Growth hormone-inducible transmembrane protein OS=Homo sapiens GN=GHITM PE=1 SV=2	HUMAN	1		1.00998		0.930761		0.971584			0.990115		0.93024		0.962204			1.07439		1.07499		1.01976			1.02925		1.03928		0.980623			0.948697	0.0213592
247	sp|Q92523|CPT1B_HUMAN	Carnitine O-palmitoyltransferase 1, muscle isoform OS=Homo sapiens GN=CPT1B PE=1 SV=2	HUMAN	1		1.08918	0.444352	0.961919	0.629501	1.00337	0.965847		0.918122	0.444352	0.89968	0.283245	0.923627	0.356244		1.03959	0.629503	1.11151	0.283246	1.01331	0.867471		0.996641	0.965846	1.08269	0.356244	0.986865	0.867471		0.947149	0.0454079
248	sp|Q9Y2I7|FYV1_HUMAN	1-phosphatidylinositol 3-phosphate 5-kinase OS=Homo sapiens GN=PIKFYVE PE=1 SV=3	HUMAN	1		1.3131		1.32643		0.81768			0.761559		1.01967		0.622857			0.753905		0.980713		0.602221			1.22297		1.60551		1.66052			0.946657	0.300576
249	sp|P62979|RS27A_HUMAN	Ubiquitin-40S ribosomal protein S27a OS=Homo sapiens GN=RPS27A PE=1 SV=2	HUMAN	5		1.20831	0.342073	0.956848	0.597387	1.0912	0.927098		0.827599	0.342073	0.756992	0.207003	0.980825	0.982385		1.0451	0.597386	1.32102	0.207003	1.24458	0.809114		0.916423	0.927098	1.01955	0.982385	0.803486	0.809114		0.946466	0.139208
250	sp|P50502|F10A1_HUMAN	Hsc70-interacting protein OS=Homo sapiens GN=ST13 PE=1 SV=2	HUMAN	4		0.997191	0.976428	0.919208	0.43892	0.97054	0.739386		1.00282	0.976428	0.927668	0.380925	0.962023	0.821948		1.08789	0.43892	1.07797	0.380926	1.01811	0.918317		1.03035	0.739388	1.03948	0.821948	0.98221	0.918317		0.94486	0.0252164
251	sp|P25705|ATPA_HUMAN	ATP synthase subunit alpha, mitochondrial OS=Homo sapiens GN=ATP5A1 PE=1 SV=1	HUMAN	13		1.03768	0.430932	0.991419	0.896667	0.92669	0.209477		0.963692	0.430931	0.965938	0.659513	0.893246	0.0622763		1.00865	0.896669	1.03526	0.659515	0.911347	0.235793		1.07911	0.209478	1.11951	0.0622762	1.09728	0.235793		0.944323	0.0432242
252	sp|P21796|VDAC1_HUMAN	Voltage-dependent anion-selective channel protein 1 OS=Homo sapiens GN=VDAC1 PE=1 SV=2	HUMAN	2		1.18619	0.300137	1.06529	0.687563	0.977492	0.864794		0.843034	0.300137	0.910328	0.382998	0.822231	0.145458		0.938707	0.687562	1.09851	0.382999	0.888634	0.295367		1.02303	0.864795	1.2162	0.145458	1.12532	0.295367		0.943836	0.102949
253	sp|O14949|QCR8_HUMAN	Cytochrome b-c1 complex subunit 8 OS=Homo sapiens GN=UQCRQ PE=1 SV=4	HUMAN	2		0.905924	0.292631	0.910361	0.360552	0.890701	0.259619		1.10385	0.292632	0.997152	0.98041	0.974764	0.852912		1.09846	0.360553	1.00286	0.980412	0.954778	0.583502		1.12271	0.25962	1.02589	0.852912	1.04736	0.583502		0.943244	0.050799
254	sp|Q9Y615|ACL7A_HUMAN	Actin-like protein 7A OS=Homo sapiens GN=ACTL7A PE=1 SV=1	HUMAN	1		1.2086	0.28609	0.938248	0.678203	1.09067	0.721883		0.827403	0.28609	0.763135	0.378878	0.975513	0.934115		1.06582	0.678203	1.31038	0.378878	1.25978	0.224087		0.916868	0.721883	1.0251	0.934115	0.793788	0.224087		0.941891	0.135687
255	sp|P54652|HSP72_HUMAN	Heat shock-related 70 kDa protein 2 OS=Homo sapiens GN=HSPA2 PE=1 SV=1	HUMAN	23		1.04209	0.592385	0.936972	0.382806	0.976037	0.692658		0.959608	0.592384	0.909383	0.178852	0.943192	0.395017		1.06727	0.382808	1.09965	0.178853	1.01994	0.669567		1.02455	0.69266	1.06023	0.395017	0.980446	0.669566		0.941396	0.0273715
256	sp|Q02218|ODO1_HUMAN	2-oxoglutarate dehydrogenase, mitochondrial OS=Homo sapiens GN=OGDH PE=1 SV=3	HUMAN	2		0.987854	0.835814	0.963841	0.640669	0.895684	0.107258		1.0123	0.835814	0.994017	0.939516	0.910379	0.183612		1.03752	0.640671	1.00602	0.939519	0.90671	0.296236		1.11647	0.107258	1.09844	0.183612	1.10289	0.296236		0.94098	0.045912
257	sp|Q6JEL2|KLH10_HUMAN	Kelch-like protein 10 OS=Homo sapiens GN=KLHL10 PE=1 SV=1	HUMAN	1		1.23072		0.870923		1.20134			0.812532		0.714318		0.976354			1.14821		1.39994		1.34754			0.832404		1.02422		0.742093			0.940733	0.204387
258	sp|O75521|ECI2_HUMAN	Enoyl-CoA delta isomerase 2, mitochondrial OS=Homo sapiens GN=ECI2 PE=1 SV=4	HUMAN	2		0.886263	0.365818	0.896926	0.629261	0.853722	0.279984		1.12833	0.365818	0.970631	0.924416	1.03015	0.768823		1.11492	0.629261	1.03026	0.924416	1.04007	0.897242		1.17134	0.279984	0.97073	0.768824	0.961471	0.897242		0.937858	0.0782019
259	sp|P07864|LDHC_HUMAN	L-lactate dehydrogenase C chain OS=Homo sapiens GN=LDHC PE=1 SV=4	HUMAN	9		1.05454	0.51887	0.926228	0.530251	0.992059	0.939313		0.948281	0.518869	0.884894	0.368982	0.940521	0.590342		1.07965	0.530252	1.13008	0.368983	1.04707	0.508306		1.008	0.939315	1.06324	0.590342	0.95505	0.508306		0.935926	0.0442356
260	sp|O43617|TPPC3_HUMAN	Trafficking protein particle complex subunit 3 OS=Homo sapiens GN=TRAPPC3 PE=1 SV=1	HUMAN	1		1.07539		1.05988		0.866527			0.929898		0.952542		0.864724			0.943501		1.04982		0.885788			1.15403		1.15644		1.12894			0.935919	0.092245
261	sp|P08574|CY1_HUMAN	Cytochrome c1, heme protein, mitochondrial OS=Homo sapiens GN=CYC1 PE=1 SV=3	HUMAN	1		0.988632	0.965532	0.969805	0.950257	0.888116	0.51128		1.0115	0.965532	0.928427	0.923443	0.956751	0.90849		1.03113	0.950257	1.07709	0.923443	0.99984	0.999652		1.12598	0.51128	1.0452	0.90849	1.00016	0.999652		0.935775	0.036164
262	sp|Q9UMX2|OAZ3_HUMAN	Ornithine decarboxylase antizyme 3 OS=Homo sapiens GN=OAZ3 PE=1 SV=2	HUMAN	2		1.07916	0.805497	0.972633	0.838092	0.958299	0.758177		0.926649	0.805497	0.902916	0.763666	0.896883	0.607642		1.02814	0.838093	1.10752	0.763666	0.961573	0.775196		1.04351	0.758178	1.11497	0.607642	1.03996	0.775196		0.932683	0.0383832
263	sp|P15104|GLNA_HUMAN	Glutamine synthetase OS=Homo sapiens GN=GLUL PE=1 SV=4	HUMAN	7		1.08182	0.624738	0.934332	0.276356	0.997254	0.963286		0.924369	0.624737	0.868159	0.35009	0.93045	0.563106		1.07028	0.276357	1.15186	0.350091	1.04803	0.473019		1.00275	0.963289	1.07475	0.563106	0.954175	0.473019		0.932549	0.0527269
264	sp|Q8IXA5|SACA3_HUMAN	Sperm acrosome membrane-associated protein 3 OS=Homo sapiens GN=SPACA3 PE=1 SV=1	HUMAN	4		0.990695	0.920351	0.940369	0.536773	0.908161	0.366445		1.00939	0.920351	0.961539	0.682946	0.919024	0.416158		1.06341	0.536774	1.04	0.682947	0.938677	0.52778		1.10113	0.366446	1.08811	0.416158	1.06533	0.52778		0.932273	0.0236572
265	sp|Q9Y277|VDAC3_HUMAN	Voltage-dependent anion-selective channel protein 3 OS=Homo sapiens GN=VDAC3 PE=1 SV=1	HUMAN	9		0.992184	0.872786	0.891655	0.123827	0.962893	0.517933		1.00788	0.872787	0.902918	0.191277	0.968664	0.561094		1.12151	0.123827	1.10752	0.191278	1.05454	0.331793		1.03854	0.517935	1.03235	0.561094	0.94828	0.331793		0.931532	0.0398799
266	sp|Q9BTE6|AASD1_HUMAN	Alanyl-tRNA editing protein Aarsd1 OS=Homo sapiens GN=AARSD1 PE=1 SV=2	HUMAN	3		1.03586	0.695729	0.893491	0.453169	0.978801	0.857703		0.965381	0.695729	0.833891	0.385914	1.01929	0.869499		1.11921	0.453169	1.1992	0.385914	1.20111	0.175009		1.02166	0.857703	0.981071	0.869499	0.832566	0.175009		0.931369	0.0835012
267	sp|Q96KX2|CAZA3_HUMAN	F-actin-capping protein subunit alpha-3 OS=Homo sapiens GN=CAPZA3 PE=1 SV=2	HUMAN	2		0.944758	0.613944	0.922075	0.421427	0.88083	0.257083		1.05847	0.613945	0.989058	0.922196	0.925263	0.43803		1.08451	0.421428	1.01106	0.922197	0.932715	0.479725		1.13529	0.257083	1.08077	0.438031	1.07214	0.479725		0.929306	0.0446799
268	sp|Q9UBX3|DIC_HUMAN	Mitochondrial dicarboxylate carrier OS=Homo sapiens GN=SLC25A10 PE=1 SV=2	HUMAN	4		1.00546	0.974902	0.899293	0.318841	0.945123	0.704434		0.994572	0.974902	0.91025	0.629088	0.957821	0.834093		1.11198	0.318842	1.0986	0.629089	1.03282	0.794608		1.05806	0.704435	1.04404	0.834093	0.968226	0.794608		0.928122	0.0278182
269	sp|Q969V4|TEKT1_HUMAN	Tektin-1 OS=Homo sapiens GN=TEKT1 PE=1 SV=1	HUMAN	5		1.03804	0.773388	0.914616	0.546975	0.958785	0.723013		0.963355	0.773387	0.901806	0.441844	0.931554	0.4957		1.09335	0.546976	1.10889	0.441845	1.01927	0.914973		1.04299	0.723014	1.07348	0.4957	0.981091	0.914973		0.92669	0.0246219
270	sp|Q9BZV1|UBXN6_HUMAN	UBX domain-containing protein 6 OS=Homo sapiens GN=UBXN6 PE=1 SV=1	HUMAN	1		1.18113		1.04416		0.957483			0.846649		0.892367		0.810841			0.957703		1.12062		0.895814			1.0444		1.23329		1.1163			0.926214	0.0989049
271	sp|Q53H82|LACB2_HUMAN	Endoribonuclease LACTB2 OS=Homo sapiens GN=LACTB2 PE=1 SV=2	HUMAN	1		1.01038		0.798737		1.05845			0.989723		0.797975		1.04781			1.25198		1.25317		1.29456			0.944779		0.954367		0.772465			0.925744	0.147159
272	sp|P13987|CD59_HUMAN	CD59 glycoprotein OS=Homo sapiens GN=CD59 PE=1 SV=1	HUMAN	4		0.895213	0.580387	0.821435	0.296414	0.92286	0.566492		1.11705	0.580387	0.924361	0.573048	1.03389	0.822265		1.21738	0.296415	1.08183	0.573049	1.0994	0.513402		1.08359	0.566493	0.967218	0.822265	0.909589	0.513402		0.925637	0.0867695
273	sp|Q96PD5|PGRP2_HUMAN	N-acetylmuramoyl-L-alanine amidase OS=Homo sapiens GN=PGLYRP2 PE=1 SV=1	HUMAN	2		0.896618		0.887078		0.857255			1.1153		0.998678		0.95632			1.1273		1.00132		0.944069			1.16651		1.04568		1.05924			0.924833	0.0643866
274	sp|Q86UC2|RSPH3_HUMAN	Radial spoke head protein 3 homolog OS=Homo sapiens GN=RSPH3 PE=1 SV=1	HUMAN	1		1.1195	0.444529	1.00313	0.991417	0.959132	0.867003		0.893259	0.444529	0.88988	0.483008	0.841409	0.296163		0.996876	0.991417	1.12375	0.483009	0.932616	0.62254		1.04261	0.867004	1.18848	0.296163	1.07225	0.62254		0.923389	0.0718337
275	sp|P36969|GPX4_HUMAN	Phospholipid hydroperoxide glutathione peroxidase, mitochondrial OS=Homo sapiens GN=GPX4 PE=1 SV=3	HUMAN	19		1.0084	0.876609	0.904088	0.0657618	0.934605	0.693352		0.99167	0.876609	0.905692	0.0575019	0.945932	0.791713		1.10609	0.0657622	1.10413	0.0575023	1.02889	0.886819		1.06997	0.693353	1.05716	0.791713	0.971922	0.886819		0.922579	0.020953
276	sp|P15954|COX7C_HUMAN	Cytochrome c oxidase subunit 7C, mitochondrial OS=Homo sapiens GN=COX7C PE=1 SV=1	HUMAN	1		1.10783	0.49763	0.846607	0.347107	1.07825	0.770819		0.902665	0.49763	0.773948	0.252678	0.981647	0.954384		1.18119	0.347107	1.29208	0.252678	1.25506	0.372383		0.927431	0.770818	1.0187	0.954384	0.796775	0.372383		0.920112	0.136088
277	sp|P23786|CPT2_HUMAN	Carnitine O-palmitoyltransferase 2, mitochondrial OS=Homo sapiens GN=CPT2 PE=1 SV=2	HUMAN	6		1.04418	0.500085	0.911362	0.171396	0.96543	0.57244		0.957692	0.500084	0.879749	0.164263	0.921991	0.230932		1.09726	0.171397	1.13669	0.164263	1.03144	0.62566		1.03581	0.572442	1.08461	0.230932	0.969523	0.62566		0.919633	0.0354125
278	sp|Q8IYT1|FA71A_HUMAN	Protein FAM71A OS=Homo sapiens GN=FAM71A PE=2 SV=2	HUMAN	2		1.07722		0.939672		0.963252			0.928313		0.880526		0.894408			1.0642		1.13568		1.00143			1.03815		1.11806		0.998575			0.919465	0.0385993
279	sp|P29803|ODPAT_HUMAN	Pyruvate dehydrogenase E1 component subunit alpha, testis-specific form, mitochondrial OS=Homo sapiens GN=PDHA2 PE=1 SV=1	HUMAN	3		1.25033	0.122809	1.00978	0.95714	1.04062	0.911557		0.799792	0.122809	0.806833	0.174293	0.820392	0.540003		0.990318	0.95714	1.23941	0.174293	1.01371	0.95387		0.960968	0.911557	1.21893	0.540003	0.986476	0.95387		0.919405	0.12293
280	sp|Q86T65|DAAM2_HUMAN	Disheveled-associated activator of morphogenesis 2 OS=Homo sapiens GN=DAAM2 PE=1 SV=3	HUMAN	1		1.32917		1.19572		0.895997			0.75235		0.908073		0.67426			0.836316		1.10123		0.732036			1.11608		1.48311		1.36605			0.918513	0.213791
281	sp|Q6ZU69|F205A_HUMAN	Protein FAM205A OS=Homo sapiens GN=FAM205A PE=2 SV=4	HUMAN	1		1.08427	0.543078	0.891644	0.337019	1.0183	0.845168		0.922279	0.543078	0.825457	0.397804	0.938062	0.715762		1.12152	0.33702	1.21145	0.397804	1.11096	0.247269		0.982028	0.845166	1.06603	0.715762	0.900124	0.247269		0.918366	0.0810784
282	sp|P28066|PSA5_HUMAN	Proteasome subunit alpha type-5 OS=Homo sapiens GN=PSMA5 PE=1 SV=3	HUMAN	3		0.952991	0.752719	0.899917	0.373993	0.88689	0.273974		1.04933	0.752719	0.952996	0.745746	0.933042	0.686246		1.11121	0.373994	1.04932	0.745747	0.966705	0.733822		1.12753	0.273975	1.07176	0.686246	1.03444	0.733822		0.918211	0.0302523
283	sp|P45880|VDAC2_HUMAN	Voltage-dependent anion-selective channel protein 2 OS=Homo sapiens GN=VDAC2 PE=1 SV=2	HUMAN	15		0.995941	0.931765	0.853982	0.00696081	0.969887	0.526266		1.00408	0.931765	0.866418	0.0209633	0.977876	0.639751		1.17098	0.00696086	1.15418	0.0209634	1.10936	0.0512613		1.03105	0.526269	1.02262	0.639752	0.901421	0.0512612		0.917041	0.0659111
284	sp|P42765|THIM_HUMAN	3-ketoacyl-CoA thiolase, mitochondrial OS=Homo sapiens GN=ACAA2 PE=1 SV=2	HUMAN	1		1.08764		0.841856		1.06524			0.919422		0.781312		0.979631			1.18785		1.2799		1.23613			0.938757		1.02079		0.808976			0.917009	0.129042
285	sp|P17661|DESM_HUMAN	Desmin OS=Homo sapiens GN=DES PE=1 SV=3	HUMAN	1		1.09312	0.558121	0.925504	0.600063	0.983598	0.961404		0.914809	0.55812	0.854157	0.375673	0.902643	0.803857		1.08049	0.600064	1.17075	0.375674	1.04158	0.919151		1.01667	0.961404	1.10786	0.803857	0.960081	0.919151		0.916475	0.0537337
286	sp|O75431|MTX2_HUMAN	Metaxin-2 OS=Homo sapiens GN=MTX2 PE=1 SV=1	HUMAN	2		1.04167	0.935515	0.893036	0.902655	0.970092	0.861424		0.959999	0.935515	0.867826	0.742046	0.93434	0.917169		1.11978	0.902655	1.1523	0.742047	1.06876	0.950542		1.03083	0.861425	1.07027	0.917169	0.935665	0.950542		0.916324	0.0451293
287	sp|Q8N427|TXND3_HUMAN	Thioredoxin domain-containing protein 3 OS=Homo sapiens GN=NME8 PE=2 SV=2	HUMAN	1		0.98484		0.871487		0.927451			1.01539		0.855237		1.01061			1.14746		1.16927		1.15302			1.07822		0.989498		0.867291			0.916197	0.0701335
288	sp|P48047|ATPO_HUMAN	ATP synthase subunit O, mitochondrial OS=Homo sapiens GN=ATP5O PE=1 SV=1	HUMAN	2		0.839568		0.763555		0.904276			1.19109		0.918027		1.07732			1.30966		1.08929		1.15696			1.10586		0.928226		0.864338			0.915795	0.12833
289	sp|P10515|ODP2_HUMAN	Dihydrolipoyllysine-residue acetyltransferase component of pyruvate dehydrogenase complex, mitochondrial OS=Homo sapiens GN=DLAT PE=1 SV=3	HUMAN	6		0.981654	0.851614	0.89381	0.285618	0.914948	0.264704		1.01869	0.851614	0.91709	0.327327	0.934037	0.583498		1.11881	0.285619	1.0904	0.327328	1.00401	0.955119		1.09296	0.264705	1.07062	0.583498	0.996003	0.955119		0.914971	0.0164902
290	sp|Q5JQC9|AKAP4_HUMAN	A-kinase anchor protein 4 OS=Homo sapiens GN=AKAP4 PE=1 SV=1	HUMAN	180		1.01197	0.617108	0.89895	0.000524967	0.935952	0.0221166		0.988173	0.617106	0.895889	0.000946595	0.924727	0.00666741		1.11241	0.000524978	1.11621	0.000946611	1.01907	0.426908		1.06843	0.022117	1.0814	0.00666742	0.981285	0.426908		0.91388	0.0195908
291	sp|P34931|HS71L_HUMAN	Heat shock 70 kDa protein 1-like OS=Homo sapiens GN=HSPA1L PE=1 SV=2	HUMAN	10		1.21902	0.191087	0.956945	0.75706	1.04505	0.582155		0.820333	0.191087	0.799259	0.0807379	0.851081	0.200261		1.04499	0.757061	1.25116	0.0807381	1.05367	0.662189		0.956888	0.582153	1.17498	0.200261	0.949068	0.662189		0.913085	0.109758
292	sp|P99999|CYC_HUMAN	Cytochrome c OS=Homo sapiens GN=CYCS PE=1 SV=2	HUMAN	1		0.863083		0.799792		0.886949			1.15864		0.935398		1.02789			1.25032		1.06906		1.08337			1.12746		0.972865		0.923045			0.912508	0.0952111
293	sp|Q5THR3|EFCB6_HUMAN	EF-hand calcium-binding domain-containing protein 6 OS=Homo sapiens GN=EFCAB6 PE=1 SV=1	HUMAN	1		1.10215	0.700685	1.02437	0.808702	0.866209	0.595662		0.907321	0.700685	0.91737	0.70766	0.840241	0.252113		0.976208	0.808702	1.09007	0.70766	0.904382	0.725357		1.15446	0.595662	1.19014	0.252113	1.10573	0.725357		0.912048	0.0814504
294	sp|P36957|ODO2_HUMAN	Dihydrolipoyllysine-residue succinyltransferase component of 2-oxoglutarate dehydrogenase complex, mitochondrial OS=Homo sapiens GN=DLST PE=1 SV=4	HUMAN	3		0.938065	0.760681	0.886712	0.459243	0.872028	0.423795		1.06603	0.760681	0.951692	0.71614	0.931148	0.762584		1.12776	0.459244	1.05076	0.716141	0.961411	0.777991		1.14675	0.423795	1.07394	0.762584	1.04014	0.777991		0.910395	0.0372787
295	sp|Q8TC44|POC1B_HUMAN	POC1 centriolar protein homolog B OS=Homo sapiens GN=POC1B PE=1 SV=1	HUMAN	1		1.08564	0.569184	1.02299	0.860353	0.867316	0.395721		0.921119	0.569184	0.949253	0.702645	0.799936	0.275703		0.97753	0.860352	1.05346	0.702646	0.830391	0.322266		1.15298	0.395721	1.2501	0.275703	1.20425	0.322266		0.909873	0.0970272
296	sp|P16219|ACADS_HUMAN	Short-chain specific acyl-CoA dehydrogenase, mitochondrial OS=Homo sapiens GN=ACADS PE=1 SV=1	HUMAN	2		0.925697	0.489712	0.891105	0.48159	0.844776	0.339537		1.08027	0.489713	0.980437	0.913357	0.918442	0.641998		1.1222	0.481591	1.01995	0.913358	0.927182	0.513823		1.18375	0.339538	1.0888	0.641998	1.07854	0.513823		0.90869	0.0566775
297	sp|P00492|HPRT_HUMAN	Hypoxanthine-guanine phosphoribosyltransferase OS=Homo sapiens GN=HPRT1 PE=1 SV=2	HUMAN	1		1.1285		0.926005		0.980485			0.886129		0.793052		0.932391			1.07991		1.26095		1.14718			1.0199		1.07251		0.8717			0.907983	0.080387
298	sp|Q6UXV1|IZUM2_HUMAN	Izumo sperm-egg fusion protein 2 OS=Homo sapiens GN=IZUMO2 PE=2 SV=1	HUMAN	2		1.28454		0.98051		1.04075			0.778492		0.73773		0.869484			1.01988		1.35551		1.15001			0.960843		1.15011		0.869559			0.907119	0.133358
299	sp|Q16854|DGUOK_HUMAN	Deoxyguanosine kinase, mitochondrial OS=Homo sapiens GN=DGUOK PE=1 SV=2	HUMAN	1		0.819116	0.292919	0.760737	0.34213	0.867378	0.387102		1.22083	0.292919	0.937194	0.733337	1.06121	0.655444		1.31451	0.34213	1.06702	0.733337	1.11455	0.529141		1.1529	0.387103	0.942321	0.655444	0.89722	0.529141		0.906629	0.126035
300	sp|P50402|EMD_HUMAN	Emerin OS=Homo sapiens GN=EMD PE=1 SV=1	HUMAN	1		0.927087	0.765149	0.831463	0.326083	0.913894	0.535615		1.07865	0.765149	0.901318	0.485669	0.977953	0.933194		1.2027	0.326083	1.10949	0.485669	1.06793	0.680943		1.09422	0.535616	1.02254	0.933194	0.936391	0.680943		0.906157	0.0600478
301	sp|P40939|ECHA_HUMAN	Trifunctional enzyme subunit alpha, mitochondrial OS=Homo sapiens GN=HADHA PE=1 SV=2	HUMAN	12		0.997691	0.96644	0.881403	0.0212483	0.920651	0.0654276		1.00231	0.96644	0.896333	0.124604	0.925686	0.111007		1.13455	0.0212485	1.11566	0.124604	1.01955	0.743201		1.08619	0.0654282	1.08028	0.111007	0.980825	0.743201		0.906018	0.0208218
302	sp|Q5T9G4|ARM12_HUMAN	Armadillo repeat-containing protein 12 OS=Homo sapiens GN=ARMC12 PE=2 SV=1	HUMAN	4		1.02554	0.808449	0.914698	0.365834	0.912265	0.553018		0.975094	0.808449	0.904559	0.268423	0.891044	0.216744		1.09326	0.365835	1.10551	0.268424	0.972775	0.734861		1.09617	0.553019	1.12228	0.216744	1.02799	0.734862		0.905641	0.0106479
303	sp|O75969|AKAP3_HUMAN	A-kinase anchor protein 3 OS=Homo sapiens GN=AKAP3 PE=1 SV=2	HUMAN	39		1.04562	0.248853	0.901995	0.0340821	0.944594	0.212978		0.956368	0.248852	0.876001	0.0373012	0.899863	0.0477097		1.10865	0.0340824	1.14155	0.0373014	1.02635	0.39183		1.05866	0.212979	1.11128	0.0477097	0.974323	0.391829		0.905613	0.0285335
304	sp|P21912|SDHB_HUMAN	Succinate dehydrogenase [ubiquinone] iron-sulfur subunit, mitochondrial OS=Homo sapiens GN=SDHB PE=1 SV=3	HUMAN	3		0.871658	0.314594	0.820171	0.155243	0.867629	0.0700248		1.14724	0.314594	0.953556	0.488411	0.980948	0.850814		1.21926	0.155243	1.04871	0.488412	1.01622	0.875973		1.15257	0.0700251	1.01942	0.850814	0.984034	0.875973		0.905576	0.0746481
305	sp|Q5SRN2|CF010_HUMAN	Uncharacterized protein C6orf10 OS=Homo sapiens GN=C6orf10 PE=2 SV=3	HUMAN	1		0.688281		0.954022		0.516643			1.4529		1.33963		0.805536			1.04819		0.746476		0.586729			1.93557		1.24141		1.70436			0.903957	0.342547
306	sp|Q86W54|SPA24_HUMAN	Spermatogenesis-associated protein 24 OS=Homo sapiens GN=SPATA24 PE=1 SV=2	HUMAN	1		1.04429		0.88348		0.958471			0.957584		0.853975		0.91803			1.13189		1.17099		1.05983			1.04333		1.08929		0.943544			0.903489	0.0450424
307	sp|P15259|PGAM2_HUMAN	Phosphoglycerate mutase 2 OS=Homo sapiens GN=PGAM2 PE=1 SV=3	HUMAN	1		0.662127		0.895974		0.535209			1.51028		1.30781		0.867445			1.1161		0.764636		0.647193			1.86843		1.15281		1.54514			0.90161	0.316464
308	sp|P67870|CSK2B_HUMAN	Casein kinase II subunit beta OS=Homo sapiens GN=CSNK2B PE=1 SV=1	HUMAN	4		0.950852	0.587771	0.948668	0.609164	0.80834	0.234025		1.05169	0.587772	1.00296	0.965674	0.846134	0.108424		1.05411	0.609166	0.997051	0.96567	0.832217	0.0658642		1.2371	0.234025	1.18185	0.108424	1.20161	0.0658642		0.901525	0.0899305
309	sp|P31040|SDHA_HUMAN	Succinate dehydrogenase [ubiquinone] flavoprotein subunit, mitochondrial OS=Homo sapiens GN=SDHA PE=1 SV=2	HUMAN	4		1.02493	0.727907	0.950666	0.566712	0.873447	0.0843179		0.975674	0.727907	0.929233	0.350493	0.849602	0.0254869		1.05189	0.566714	1.07616	0.350494	0.898687	0.0667912		1.14489	0.0843183	1.17702	0.0254869	1.11273	0.0667912		0.900737	0.0471329
310	sp|Q9BXA6|TSSK6_HUMAN	Testis-specific serine/threonine-protein kinase 6 OS=Homo sapiens GN=TSSK6 PE=1 SV=1	HUMAN	1		0.743147		0.756776		0.774544			1.34563		1.02793		1.04249			1.32139		0.972828		0.999847			1.29108		0.959242		1.00015			0.900435	0.155907
311	sp|Q8NHS0|DNJB8_HUMAN	DnaJ homolog subfamily B member 8 OS=Homo sapiens GN=DNAJB8 PE=1 SV=1	HUMAN	2		0.914746	0.853662	0.818119	0.58512	0.883806	0.722172		1.0932	0.853662	0.916564	0.602618	0.978169	0.883635		1.22232	0.58512	1.09103	0.602618	1.05638	0.679066		1.13147	0.722172	1.02232	0.883635	0.946632	0.679066		0.899164	0.0667051
312	sp|Q86SX6|GLRX5_HUMAN	Glutaredoxin-related protein 5, mitochondrial OS=Homo sapiens GN=GLRX5 PE=1 SV=2	HUMAN	1		1.01274		0.911871		0.890852			0.987416		0.908877		0.879846			1.09665		1.10026		0.954394			1.12252		1.13656		1.04779			0.897862	0.0151799
313	sp|Q9P225|DYH2_HUMAN	Dynein heavy chain 2, axonemal OS=Homo sapiens GN=DNAH2 PE=2 SV=3	HUMAN	1		1.00378		0.93121		0.849395			0.996239		0.896608		0.908099			1.07387		1.11531		0.988251			1.17731		1.1012		1.01189			0.896328	0.0344389
314	sp|Q14410|GLPK2_HUMAN	Glycerol kinase 2 OS=Homo sapiens GN=GK2 PE=2 SV=2	HUMAN	11		0.9688	0.62829	0.879397	0.106968	0.872664	0.0565819		1.0322	0.628291	0.925466	0.174375	0.899432	0.156533		1.13714	0.106969	1.08054	0.174376	0.968434	0.672038		1.14592	0.0565822	1.11181	0.156533	1.0326	0.672038		0.89424	0.0237196
315	sp|P62987|RL40_HUMAN	Ubiquitin-60S ribosomal protein L40 OS=Homo sapiens GN=UBA52 PE=1 SV=2	HUMAN	3		1.03938	0.862801	0.904682	0.288204	0.88327	0.917502		0.962108	0.862801	0.88166	0.527795	0.902652	0.932895		1.10536	0.288205	1.13422	0.527796	0.953761	0.967943		1.13216	0.917502	1.10785	0.932895	1.04848	0.967943		0.893066	0.0122864
316	sp|P04075|ALDOA_HUMAN	Fructose-bisphosphate aldolase A OS=Homo sapiens GN=ALDOA PE=1 SV=2	HUMAN	19		1.03926	0.557086	0.88103	0.0700897	0.932261	0.293612		0.962224	0.557085	0.856899	0.0344797	0.89482	0.100179		1.13504	0.0700901	1.167	0.0344798	1.03085	0.577742		1.07266	0.293613	1.11754	0.100179	0.970077	0.577741		0.891253	0.031512
317	sp|P08758|ANXA5_HUMAN	Annexin A5 OS=Homo sapiens GN=ANXA5 PE=1 SV=2	HUMAN	2		1.16058	0.438472	0.904565	0.636975	1.01136	0.965715		0.861637	0.438472	0.777531	0.375695	0.867346	0.594674		1.1055	0.636975	1.28612	0.375695	1.12155	0.299447		0.988766	0.965714	1.15294	0.594674	0.89162	0.299447		0.890201	0.096787
318	sp|P00338|LDHA_HUMAN	L-lactate dehydrogenase A chain OS=Homo sapiens GN=LDHA PE=1 SV=2	HUMAN	5		1.08608	0.432583	0.924385	0.424515	0.92563	0.575519		0.920743	0.432583	0.859816	0.173	0.850823	0.156456		1.0818	0.424516	1.16304	0.173001	0.978823	0.82371		1.08035	0.57552	1.17533	0.156456	1.02164	0.82371		0.890164	0.0404047
319	sp|Q5T871|LELP1_HUMAN	Late cornified envelope-like proline-rich protein 1 OS=Homo sapiens GN=LELP1 PE=3 SV=1	HUMAN	1		0.988209	0.980943	0.746964	0.385009	0.96637	0.714341		1.01193	0.980943	0.866939	0.616423	0.978562	0.965328		1.33875	0.385009	1.15348	0.616423	1.25533	0.456205		1.0348	0.714342	1.02191	0.965328	0.796605	0.456205		0.889709	0.107496
320	sp|Q5JQC4|CT47A_HUMAN	Cancer/testis antigen 47A OS=Homo sapiens GN=CT47A1 PE=2 SV=1	HUMAN	1		1.17555		0.929017		0.974407			0.850663		0.763787		0.889524			1.07641		1.30927		1.13638			1.02627		1.1242		0.87999			0.889184	0.0905061
321	sp|P14314|GLU2B_HUMAN	Glucosidase 2 subunit beta OS=Homo sapiens GN=PRKCSH PE=1 SV=2	HUMAN	1		1.2406	0.534697	0.845305	0.339341	1.08792	0.789358		0.806063	0.534697	0.676224	0.438515	0.946324	0.68801		1.18301	0.339341	1.4788	0.438515	1.35169	0.526059		0.919184	0.789358	1.05672	0.68801	0.739817	0.526059		0.888944	0.173242
322	sp|Q01469|FABP5_HUMAN	Fatty acid-binding protein, epidermal OS=Homo sapiens GN=FABP5 PE=1 SV=3	HUMAN	2		0.885027	0.451663	0.853848	0.21771	0.800103	0.174488		1.12991	0.451663	0.930924	0.576046	0.969482	0.756516		1.17117	0.217709	1.0742	0.576046	1.01753	0.86167		1.24984	0.174488	1.03148	0.756516	0.982769	0.86167		0.888589	0.0760976
323	sp|P07205|PGK2_HUMAN	Phosphoglycerate kinase 2 OS=Homo sapiens GN=PGK2 PE=1 SV=3	HUMAN	12		1.00786	0.86793	0.895102	0.130294	0.880328	0.125891		0.992206	0.867928	0.899333	0.13909	0.877745	0.113591		1.11719	0.130295	1.11194	0.13909	0.965058	0.537925		1.13594	0.125892	1.13928	0.113591	1.03621	0.537925		0.888127	0.01069
324	sp|Q96KX0|LYZL4_HUMAN	Lysozyme-like protein 4 OS=Homo sapiens GN=LYZL4 PE=2 SV=1	HUMAN	5		0.704654	0.144022	0.888844	0.15714	0.568508	0.0751174		1.41914	0.144022	1.22014	0.272848	0.867311	0.101214		1.12506	0.15714	0.819576	0.272848	0.691776	0.129179		1.75899	0.0751174	1.15299	0.101214	1.44555	0.129179		0.886201	0.266339
325	sp|Q9Y5B8|NDK7_HUMAN	Nucleoside diphosphate kinase 7 OS=Homo sapiens GN=NME7 PE=1 SV=1	HUMAN	2		0.932377	0.624117	0.915163	0.555448	0.7682	0.527734		1.07253	0.624117	0.952554	0.720028	0.904887	0.769464		1.0927	0.555448	1.04981	0.720028	0.910688	0.740648		1.30174	0.527734	1.10511	0.769464	1.09807	0.740647		0.885201	0.0806452
326	sp|Q92597|NDRG1_HUMAN	Protein NDRG1 OS=Homo sapiens GN=NDRG1 PE=1 SV=1	HUMAN	1		1.2406		0.966088		0.976852			0.806058		0.752617		0.844997			1.0351		1.3287		1.09551			1.0237		1.18344		0.912814			0.885139	0.106673
327	sp|P26436|ASPX_HUMAN	Acrosomal protein SP-10 OS=Homo sapiens GN=ACRV1 PE=1 SV=2	HUMAN	1		0.845533		0.83893		0.777866			1.18269		1.00154		0.920185			1.19199		0.998466		0.905805			1.28557		1.08674		1.10399			0.884629	0.097328
328	sp|P14854|CX6B1_HUMAN	Cytochrome c oxidase subunit 6B1 OS=Homo sapiens GN=COX6B1 PE=1 SV=2	HUMAN	4		1.02795	0.760501	0.855231	0.123299	0.936076	0.544223		0.972809	0.7605	0.83789	0.161328	0.905101	0.259852		1.16928	0.123299	1.19347	0.161329	1.07369	0.413904		1.06829	0.544224	1.10485	0.259852	0.931365	0.413903		0.883574	0.0451302
329	sp|Q92820|GGH_HUMAN	Gamma-glutamyl hydrolase OS=Homo sapiens GN=GGH PE=1 SV=2	HUMAN	1		1.24184	0.593607	0.957291	0.903099	0.840418	0.966637		0.805254	0.593607	0.779615	0.25495	0.953074	0.990998		1.04461	0.903099	1.28268	0.25495	1.19451	0.966655		1.18988	0.966637	1.04924	0.990998	0.837163	0.966655		0.8826	0.0874273
330	sp|P10323|ACRO_HUMAN	Acrosin OS=Homo sapiens GN=ACR PE=2 SV=4	HUMAN	7		1.03554	0.814122	0.923339	0.391565	0.865969	0.10177		0.96568	0.814122	0.906069	0.249741	0.832249	0.223743		1.08302	0.391566	1.10367	0.249741	0.909088	0.293578		1.15478	0.10177	1.20156	0.223743	1.1	0.293578		0.881906	0.040908
331	sp|P62826|RAN_HUMAN	GTP-binding nuclear protein Ran OS=Homo sapiens GN=RAN PE=1 SV=3	HUMAN	2		1.11527		0.765966		1.08923			0.896645		0.693269		0.976877			1.30554		1.44244		1.3892			0.918082		1.02367		0.71984			0.881335	0.183509
332	sp|P28070|PSB4_HUMAN	Proteasome subunit beta type-4 OS=Homo sapiens GN=PSMB4 PE=1 SV=4	HUMAN	1		0.994748		0.792324		0.961485			1.00528		0.80401		0.966787			1.26211		1.24377		1.18548			1.04006		1.03435		0.843538			0.881152	0.0959656
333	sp|P62258|1433E_HUMAN	14-3-3 protein epsilon OS=Homo sapiens GN=YWHAE PE=1 SV=1	HUMAN	2		1.12098		1.11116		0.744672			0.892078		1.00058		0.66446			0.899957		0.999419		0.6547			1.34287		1.50498		1.52742			0.880219	0.210355
334	sp|Q6NUT2|D19L2_HUMAN	Probable C-mannosyltransferase DPY19L2 OS=Homo sapiens GN=DPY19L2 PE=1 SV=2	HUMAN	10		0.974845	0.752417	0.862789	0.0799771	0.866263	0.126028		1.0258	0.752418	0.89405	0.0589248	0.89311	0.151314		1.15903	0.0799775	1.11851	0.0589252	0.983987	0.842821		1.15438	0.126028	1.11968	0.151314	1.01627	0.842821		0.879053	0.0168385
335	sp|P61981|1433G_HUMAN	14-3-3 protein gamma OS=Homo sapiens GN=YWHAG PE=1 SV=2	HUMAN	5		1.06155	0.668842	0.81074	0.28708	0.974744	0.848062		0.942022	0.668842	0.741947	0.22284	0.98074	0.877335		1.23344	0.28708	1.34781	0.22284	1.295	0.255563		1.02591	0.848062	1.01964	0.877335	0.772199	0.255563		0.877043	0.119646
336	sp|Q6J272|F166A_HUMAN	Protein FAM166A OS=Homo sapiens GN=FAM166A PE=2 SV=1	HUMAN	3		1.1057	0.644167	0.929447	0.774835	0.885377	0.509872		0.904405	0.644167	0.864571	0.679897	0.823837	0.51316		1.07591	0.774835	1.15664	0.679898	0.930434	0.502139		1.12946	0.509873	1.21383	0.51316	1.07477	0.502139		0.875808	0.0439547
337	sp|Q9BVM2|DPCD_HUMAN	Protein DPCD OS=Homo sapiens GN=DPCD PE=1 SV=2	HUMAN	1		1.01214		0.906727		0.839768			0.988007		0.865821		0.890388			1.10287		1.15497		1.00343			1.1908		1.12311		0.99658			0.875676	0.0292524
338	sp|P61019|RAB2A_HUMAN	Ras-related protein Rab-2A OS=Homo sapiens GN=RAB2A PE=1 SV=1	HUMAN	13		0.940046	0.646543	0.789641	0.581097	0.902164	0.492122		1.06378	0.646544	0.845813	0.592393	0.961552	0.761092		1.2664	0.581097	1.18229	0.592394	1.12005	0.740727		1.10845	0.492122	1.03998	0.761092	0.892813	0.740727		0.874793	0.0738625
339	sp|Q9BX68|HINT2_HUMAN	Histidine triad nucleotide-binding protein 2, mitochondrial OS=Homo sapiens GN=HINT2 PE=1 SV=1	HUMAN	1		1.0535	0.711161	1.00941	0.943473	0.774058	0.463482		0.949218	0.711162	0.919336	0.56294	0.792764	0.304593		0.990674	0.943473	1.08774	0.56294	0.844654	0.541503		1.29189	0.463482	1.26141	0.304593	1.18392	0.541503		0.873893	0.111025
340	sp|P06733|ENOA_HUMAN	Alpha-enolase OS=Homo sapiens GN=ENO1 PE=1 SV=2	HUMAN	5		1.10504	0.201935	0.839649	0.121314	0.985611	0.907338		0.904941	0.201934	0.775074	0.00932705	0.894545	0.306943		1.19097	0.121314	1.2902	0.00932708	1.14278	0.0765575		1.0146	0.90734	1.11789	0.306944	0.875059	0.0765575		0.87372	0.0891537
341	sp|Q8NBX0|SCPDL_HUMAN	Saccharopine dehydrogenase-like oxidoreductase OS=Homo sapiens GN=SCCPDH PE=1 SV=1	HUMAN	10		0.953299	0.419858	0.826823	0.0130882	0.870464	0.119831		1.04899	0.419859	0.876066	0.0879894	0.917815	0.243299		1.20945	0.0130883	1.14147	0.0879897	1.03122	0.591755		1.14881	0.119832	1.08954	0.243299	0.969725	0.591754		0.872792	0.0372217
342	sp|Q8WZ59|TM190_HUMAN	Transmembrane protein 190 OS=Homo sapiens GN=TMEM190 PE=1 SV=1	HUMAN	1		1.03142		0.94817		0.819448			0.969534		0.927942		0.794668			1.05466		1.07765		0.844288			1.22033		1.25839		1.18443			0.872557	0.0767509
343	sp|Q8TC99|FNDC8_HUMAN	Fibronectin type III domain-containing protein 8 OS=Homo sapiens GN=FNDC8 PE=2 SV=2	HUMAN	3		0.868699	0.779239	0.86673	0.15601	0.739451	0.517409		1.15115	0.779239	0.984258	0.97547	0.897238	0.281502		1.15376	0.15601	1.01599	0.97547	0.907698	0.836037		1.35235	0.517409	1.11453	0.281502	1.10169	0.836036		0.871919	0.101383
344	sp|Q12931|TRAP1_HUMAN	Heat shock protein 75 kDa, mitochondrial OS=Homo sapiens GN=TRAP1 PE=1 SV=3	HUMAN	1		1.01833		0.855773		0.897485			0.981996		0.848281		0.881532			1.16853		1.17885		1.02453			1.11422		1.13439		0.976058			0.870768	0.0228049
345	sp|P36873|PP1G_HUMAN	Serine/threonine-protein phosphatase PP1-gamma catalytic subunit OS=Homo sapiens GN=PPP1CC PE=1 SV=1	HUMAN	4		0.981072	0.835988	0.849195	0.112731	0.862997	0.79342		1.01929	0.835989	0.863744	0.364442	0.898337	0.864583		1.17759	0.112731	1.15775	0.364443	1.00052	0.999207		1.15875	0.79342	1.11317	0.864583	0.999479	0.999207		0.868568	0.0209428
346	sp|Q8TC71|MIEAP_HUMAN	Mitochondria-eating protein OS=Homo sapiens GN=SPATA18 PE=1 SV=1	HUMAN	6		0.757921	0.018981	0.842816	0.229262	0.645721	0.0775225		1.3194	0.018981	1.07203	0.577726	0.907202	0.606		1.1865	0.229261	0.932809	0.577726	0.823816	0.128061		1.54866	0.0775225	1.10229	0.606	1.21386	0.128061		0.866942	0.17626
347	sp|P30042|ES1_HUMAN	ES1 protein homolog, mitochondrial OS=Homo sapiens GN=C21orf33 PE=1 SV=3	HUMAN	1		1.03531	0.788169	0.807463	0.278596	0.951175	0.704833		0.965891	0.788168	0.787693	0.252326	0.920179	0.558003		1.23845	0.278596	1.26953	0.252326	1.15374	0.387213		1.05133	0.704834	1.08675	0.558004	0.866746	0.387213		0.866627	0.0811321
348	sp|P47985|UCRI_HUMAN	Cytochrome b-c1 complex subunit Rieske, mitochondrial OS=Homo sapiens GN=UQCRFS1 PE=1 SV=2	HUMAN	1		0.993072	0.956648	0.816724	0.294554	0.907994	0.515801		1.00698	0.956648	0.829419	0.319143	0.912223	0.536645		1.2244	0.294554	1.20566	0.319144	1.08577	0.568004		1.10133	0.515801	1.09622	0.536645	0.921005	0.568004		0.86659	0.0505468
349	sp|Q9UNM6|PSD13_HUMAN	26S proteasome non-ATPase regulatory subunit 13 OS=Homo sapiens GN=PSMD13 PE=1 SV=2	HUMAN	1		1.13336		0.764174		1.05185			0.882335		0.651655		0.995973			1.3086		1.53455		1.49131			0.950706		1.00404		0.670553			0.865913	0.189513
350	sp|P24752|THIL_HUMAN	Acetyl-CoA acetyltransferase, mitochondrial OS=Homo sapiens GN=ACAT1 PE=1 SV=1	HUMAN	4		1.01555	0.837682	0.820037	0.143005	0.912512	0.331819		0.984691	0.837682	0.824456	0.23525	0.905078	0.141104		1.21946	0.143005	1.21292	0.235251	1.07587	0.552958		1.09588	0.33182	1.10488	0.141105	0.929479	0.552958		0.865521	0.0500933
351	sp|Q9UBX1|CATF_HUMAN	Cathepsin F OS=Homo sapiens GN=CTSF PE=1 SV=1	HUMAN	1		1.29194	0.266926	0.878775	0.707871	1.05924	0.70235		0.774031	0.266926	0.686232	0.26925	0.819895	0.332866		1.13795	0.707872	1.45723	0.26925	1.17612	0.612383		0.944076	0.702349	1.21967	0.332866	0.850254	0.612383		0.861034	0.154754
352	sp|Q9UBQ7|GRHPR_HUMAN	Glyoxylate reductase/hydroxypyruvate reductase OS=Homo sapiens GN=GRHPR PE=1 SV=1	HUMAN	1		1.20025	0.589817	0.867974	0.462005	0.993983	0.986925		0.833157	0.589817	0.689697	0.197299	0.892265	0.468042		1.15211	0.462005	1.44991	0.197299	1.25956	0.4053		1.00605	0.986925	1.12074	0.468041	0.79393	0.4053		0.86098	0.126564
353	sp|P07954|FUMH_HUMAN	Fumarate hydratase, mitochondrial OS=Homo sapiens GN=FH PE=1 SV=3	HUMAN	5		1.09996	0.129247	0.886661	0.239877	0.907363	0.0826306		0.909122	0.129247	0.819171	0.0775947	0.828772	0.0321428		1.12783	0.239878	1.22074	0.077595	1.005	0.937058		1.1021	0.0826311	1.2066	0.0321428	0.995025	0.937058		0.860492	0.0431864
354	sp|P53680|AP2S1_HUMAN	AP-2 complex subunit sigma OS=Homo sapiens GN=AP2S1 PE=1 SV=2	HUMAN	1		1.20502		0.909905		0.952884			0.82986		0.729781		0.848604			1.09901		1.37028		1.13462			1.04945		1.17841		0.881355			0.860293	0.0969616
355	sp|P40926|MDHM_HUMAN	Malate dehydrogenase, mitochondrial OS=Homo sapiens GN=MDH2 PE=1 SV=3	HUMAN	9		0.949527	0.33898	0.808424	0.0246483	0.859115	0.126451		1.05316	0.338981	0.859697	0.162432	0.908988	0.264608		1.23697	0.0246484	1.1632	0.162433	1.03971	0.557569		1.16399	0.126452	1.10012	0.264608	0.961803	0.557569		0.859056	0.0410576
356	sp|P06576|ATPB_HUMAN	ATP synthase subunit beta, mitochondrial OS=Homo sapiens GN=ATP5B PE=1 SV=3	HUMAN	17		0.95931	0.318917	0.829602	0.00240099	0.846668	0.000738161		1.04242	0.318918	0.876804	0.0107379	0.882991	0.00633892		1.2054	0.00240101	1.14051	0.010738	0.995291	0.915063		1.1811	0.000738168	1.13251	0.00633892	1.00473	0.915063		0.859016	0.0252245
357	sp|P12236|ADT3_HUMAN	ADP/ATP translocase 3 OS=Homo sapiens GN=SLC25A6 PE=1 SV=4	HUMAN	4		0.973007	0.831064	0.803978	0.116385	0.888739	0.350114		1.02774	0.831064	0.828488	0.256536	0.911468	0.372692		1.24381	0.116385	1.20702	0.256537	1.08777	0.504541		1.12519	0.350115	1.09713	0.372692	0.919314	0.504541		0.858168	0.0503088
358	sp|Q9ULC5|ACSL5_HUMAN	Long-chain-fatty-acid--CoA ligase 5 OS=Homo sapiens GN=ACSL5 PE=1 SV=1	HUMAN	1		1.17043		0.966177		0.879823			0.854388		0.833265		0.751885			1.03501		1.2001		0.889599			1.13659		1.32999		1.1241			0.857787	0.0895369
359	sp|P31948|STIP1_HUMAN	Stress-induced-phosphoprotein 1 OS=Homo sapiens GN=STIP1 PE=1 SV=1	HUMAN	1		0.894339		0.833077		0.768319			1.11814		0.900273		0.921933			1.20037		1.11077		0.999221			1.30154		1.08468		1.00078			0.855901	0.0695716
360	sp|Q8IZ16|CG061_HUMAN	Uncharacterized protein C7orf61 OS=Homo sapiens GN=C7orf61 PE=2 SV=1	HUMAN	3		1.06638	0.633294	0.885184	0.438887	0.881962	0.47135		0.937749	0.633294	0.833189	0.317716	0.819518	0.306964		1.12971	0.438888	1.20021	0.317716	0.979612	0.871768		1.13383	0.47135	1.22023	0.306964	1.02081	0.871768		0.854963	0.0335296
361	sp|Q99714|HCD2_HUMAN	3-hydroxyacyl-CoA dehydrogenase type-2 OS=Homo sapiens GN=HSD17B10 PE=1 SV=3	HUMAN	1		0.989915		0.889227		0.807104			1.01019		0.906746		0.815516			1.12457		1.10284		0.886692			1.239		1.22622		1.12779			0.854648	0.0506675
362	sp|P25787|PSA2_HUMAN	Proteasome subunit alpha type-2 OS=Homo sapiens GN=PSMA2 PE=1 SV=2	HUMAN	3		0.903374	0.603917	0.791286	0.529331	0.830565	0.549063		1.10696	0.603918	0.881271	0.508739	0.911553	0.570395		1.26377	0.529331	1.13472	0.508739	1.03521	0.724326		1.204	0.549063	1.09703	0.570395	0.96599	0.724326		0.853668	0.0533475
363	sp|P51970|NDUA8_HUMAN	NADH dehydrogenase [ubiquinone] 1 alpha subcomplex subunit 8 OS=Homo sapiens GN=NDUFA8 PE=1 SV=3	HUMAN	1		1.0706	0.648398	0.771639	0.318453	0.993353	0.962315		0.934052	0.648397	0.721009	0.415802	0.928589	0.592067		1.29594	0.318453	1.38695	0.415802	1.26816	0.519077		1.00669	0.962316	1.0769	0.592067	0.788545	0.519077		0.853647	0.128391
364	sp|P28072|PSB6_HUMAN	Proteasome subunit beta type-6 OS=Homo sapiens GN=PSMB6 PE=1 SV=4	HUMAN	1		0.669935	0.164731	0.771715	0.105937	0.586568	0.101548		1.49268	0.164731	1.13155	0.527482	0.921908	0.573006		1.29581	0.105937	0.88374	0.527482	0.807711	0.240552		1.70483	0.101548	1.08471	0.573006	1.23807	0.240552		0.852936	0.230893
365	sp|P63104|1433Z_HUMAN	14-3-3 protein zeta/delta OS=Homo sapiens GN=YWHAZ PE=1 SV=1	HUMAN	2		1.12928	0.682383	0.886348	0.446803	0.908714	0.518		0.885516	0.682383	0.801622	0.59613	0.81173	0.426167		1.12822	0.446803	1.24747	0.59613	0.992259	0.964033		1.10046	0.518	1.23194	0.426167	1.0078	0.964033		0.852104	0.0534036
366	sp|Q9HBV2|SACA1_HUMAN	Sperm acrosome membrane-associated protein 1 OS=Homo sapiens GN=SPACA1 PE=1 SV=1	HUMAN	3		0.690139	0.284819	0.694062	0.13887	0.69601	0.206818		1.44898	0.284819	1.01843	0.923379	0.997492	0.991497		1.44079	0.138871	0.981907	0.923378	0.969501	0.742367		1.43676	0.206818	1.00251	0.991497	1.03146	0.742367		0.851498	0.18087
367	sp|Q7L266|ASGL1_HUMAN	Isoaspartyl peptidase/L-asparaginase OS=Homo sapiens GN=ASRGL1 PE=1 SV=2	HUMAN	7		0.997403	0.974407	0.833097	0.100759	0.864523	0.312294		1.0026	0.974407	0.83774	0.24779	0.86386	0.172019		1.20034	0.100759	1.19369	0.24779	1.01912	0.903732		1.15671	0.312295	1.15759	0.172019	0.981234	0.903732		0.849805	0.0167222
368	sp|Q96QH8|LYZL5_HUMAN	Sperm acrosome-associated protein 5 OS=Homo sapiens GN=SPACA5 PE=2 SV=1	HUMAN	1		0.977275	0.924923	0.876375	0.472521	0.798392	0.440488		1.02325	0.924923	0.905919	0.504609	0.817782	0.293207		1.14106	0.472521	1.10385	0.50461	0.889975	0.452355		1.25252	0.440488	1.22282	0.293207	1.12363	0.452355		0.849617	0.0500779
369	sp|Q8WYR4|RSPH1_HUMAN	Radial spoke head 1 homolog OS=Homo sapiens GN=RSPH1 PE=1 SV=1	HUMAN	5		0.984588	0.824032	0.806001	0.0814242	0.871851	0.221176		1.01565	0.824033	0.832709	0.106679	0.884881	0.204361		1.24069	0.0814244	1.2009	0.106679	1.05051	0.496493		1.14699	0.221177	1.1301	0.204361	0.951923	0.496492		0.84886	0.0361655
370	sp|P0DP25|CALM3_HUMAN	Calmodulin-3 OS=Homo sapiens GN=CALM3 PE=1 SV=1	HUMAN	9		1.0494	0.658034	0.879884	0.259732	0.857342	0.180259		0.952927	0.658033	0.839451	0.419394	0.815021	0.212389		1.13651	0.259733	1.19125	0.419395	0.946592	0.576117		1.16639	0.180259	1.22696	0.212389	1.05642	0.576117		0.847925	0.0274746
371	sp|O75947|ATP5H_HUMAN	ATP synthase subunit d, mitochondrial OS=Homo sapiens GN=ATP5H PE=1 SV=3	HUMAN	2		0.909443	0.365996	0.790947	0.208383	0.822459	0.109818		1.09957	0.365996	0.874107	0.416041	0.902825	0.371661		1.26431	0.208383	1.14402	0.416041	1.01586	0.919697		1.21587	0.109818	1.10763	0.371661	0.984387	0.919697		0.847585	0.0503127
372	sp|Q12907|LMAN2_HUMAN	Vesicular integral-membrane protein VIP36 OS=Homo sapiens GN=LMAN2 PE=1 SV=1	HUMAN	1		0.716676		0.706527		0.702651			1.39533		0.995124		0.980658			1.41537		1.0049		0.971553			1.42318		1.01972		1.02928			0.84624	0.163679
373	sp|Q93009|UBP7_HUMAN	Ubiquitin carboxyl-terminal hydrolase 7 OS=Homo sapiens GN=USP7 PE=1 SV=2	HUMAN	1		1.2228		0.795367		1.04395			0.817798		0.628644		0.916194			1.25728		1.59072		1.42207			0.957896		1.09147		0.703203			0.84604	0.176937
374	sp|P56134|ATPK_HUMAN	ATP synthase subunit f, mitochondrial OS=Homo sapiens GN=ATP5J2 PE=1 SV=3	HUMAN	1		1.37996		1.06119		0.896144			0.724659		0.776245		0.64955			0.942337		1.28825		0.824973			1.11589		1.53953		1.21216			0.845782	0.175385
375	sp|O00410|IPO5_HUMAN	Importin-5 OS=Homo sapiens GN=IPO5 PE=1 SV=4	HUMAN	1		0.841219		0.779645		0.76162			1.18875		0.935532		0.905587			1.28263		1.06891		0.954327			1.31299		1.10426		1.04786			0.845596	0.0877288
376	sp|P04406|G3P_HUMAN	Glyceraldehyde-3-phosphate dehydrogenase OS=Homo sapiens GN=GAPDH PE=1 SV=3	HUMAN	12		1.26499	0.121937	0.802971	0.00971397	1.05392	0.585768		0.790522	0.121937	0.622646	0.0249235	0.891268	0.140345		1.24538	0.00971396	1.60605	0.0249235	1.40774	0.0291272		0.948842	0.585768	1.122	0.140345	0.71036	0.0291272		0.8427	0.17979
377	sp|P60842|IF4A1_HUMAN	Eukaryotic initiation factor 4A-I OS=Homo sapiens GN=EIF4A1 PE=1 SV=1	HUMAN	2		1.10598	0.566434	0.862218	0.538731	0.887618	0.628513		0.904175	0.566434	0.753322	0.225334	0.864985	0.401762		1.1598	0.538731	1.32745	0.225334	1.12233	0.471293		1.12661	0.628513	1.15609	0.401762	0.891001	0.471293		0.842036	0.0602269
378	sp|Q8N9V2|TRIML_HUMAN	Probable E3 ubiquitin-protein ligase TRIML1 OS=Homo sapiens GN=TRIML1 PE=2 SV=1	HUMAN	3		0.932504	0.609957	0.759412	0.288338	0.844051	0.336928		1.07238	0.609956	0.788683	0.251137	0.972925	0.827596		1.31681	0.288338	1.26794	0.251137	1.20413	0.311289		1.18476	0.336928	1.02783	0.827596	0.830477	0.311289		0.841268	0.0945285
379	sp|Q07021|C1QBP_HUMAN	Complement component 1 Q subcomponent-binding protein, mitochondrial OS=Homo sapiens GN=C1QBP PE=1 SV=1	HUMAN	3		1.07062	0.628726	0.80683	0.209361	0.924119	0.566727		0.934038	0.628726	0.758833	0.0850058	0.874646	0.268931		1.23942	0.209362	1.31781	0.0850059	1.14329	0.265413		1.08211	0.566728	1.14332	0.268931	0.874668	0.265413		0.841107	0.0729375
380	sp|Q9UIF3|TEKT2_HUMAN	Tektin-2 OS=Homo sapiens GN=TEKT2 PE=1 SV=1	HUMAN	7		0.97747	0.607288	0.8193	0.00366195	0.840513	0.00274166		1.02305	0.607289	0.845628	0.0234878	0.852246	0.00604462		1.22055	0.00366197	1.18255	0.0234879	0.998387	0.977919		1.18975	0.00274168	1.17337	0.00604462	1.00162	0.977919		0.839422	0.0142488
381	sp|P54727|RD23B_HUMAN	UV excision repair protein RAD23 homolog B OS=Homo sapiens GN=RAD23B PE=1 SV=1	HUMAN	1		1.07284		0.934395		0.789377			0.932101		0.841753		0.789601			1.07021		1.188		0.915292			1.26682		1.26646		1.09255			0.838782	0.0683381
382	sp|P04179|SODM_HUMAN	Superoxide dismutase [Mn], mitochondrial OS=Homo sapiens GN=SOD2 PE=1 SV=2	HUMAN	3		1.1342	0.424094	0.904345	0.341647	0.872244	0.234432		0.881679	0.424093	0.801021	0.306386	0.775403	0.248		1.10577	0.341647	1.24841	0.306387	0.941106	0.533381		1.14647	0.234432	1.28965	0.248	1.06258	0.533381		0.838253	0.0601659
383	sp|O75874|IDHC_HUMAN	Isocitrate dehydrogenase [NADP] cytoplasmic OS=Homo sapiens GN=IDH1 PE=1 SV=2	HUMAN	3		1.03058	0.976184	0.843247	0.213369	0.732687	0.737872		0.970329	0.976184	0.842538	0.864495	0.933245	0.523524		1.18589	0.213369	1.18689	0.864494	0.892467	0.899912		1.36484	0.737872	1.07153	0.523524	1.12049	0.899912		0.837929	0.0820785
384	sp|P22626|ROA2_HUMAN	Heterogeneous nuclear ribonucleoproteins A2/B1 OS=Homo sapiens GN=HNRNPA2B1 PE=1 SV=2	HUMAN	4		1.09565	0.234563	0.88344	0.177538	0.855757	0.099495		0.912702	0.234562	0.818052	0.0387756	0.789628	0.0488167		1.13194	0.177538	1.22242	0.0387757	0.952154	0.497804		1.16856	0.0994953	1.26642	0.0488167	1.05025	0.497804		0.836719	0.0412768
385	sp|P22392|NDKB_HUMAN	Nucleoside diphosphate kinase B OS=Homo sapiens GN=NME2 PE=1 SV=1	HUMAN	1		1.14226		0.867169		0.899417			0.875461		0.733722		0.845002			1.15318		1.36291		1.12373			1.11183		1.18343		0.889891			0.836328	0.0719598
386	sp|P38646|GRP75_HUMAN	Stress-70 protein, mitochondrial OS=Homo sapiens GN=HSPA9 PE=1 SV=2	HUMAN	4		0.932999	0.780728	0.7331	0.202564	0.867293	0.395468		1.07181	0.780728	0.804306	0.427374	0.940444	0.841372		1.36407	0.202564	1.24331	0.427374	1.16287	0.372883		1.15301	0.395468	1.06333	0.841372	0.859941	0.372883		0.836286	0.0884692
387	sp|Q5JST6|EFHC2_HUMAN	EF-hand domain-containing family member C2 OS=Homo sapiens GN=EFHC2 PE=1 SV=2	HUMAN	1		1.0312	0.809797	0.799939	0.27725	0.892783	0.462264		0.969745	0.809797	0.78538	0.428113	0.864568	0.382097		1.2501	0.27725	1.27327	0.428113	1.09089	0.553511		1.12009	0.462264	1.15665	0.382097	0.916683	0.553511		0.835667	0.0513253
388	sp|P62333|PRS10_HUMAN	26S proteasome regulatory subunit 10B OS=Homo sapiens GN=PSMC6 PE=1 SV=1	HUMAN	1		1.06569		0.773627		0.924318			0.938358		0.701604		0.930787			1.29261		1.42531		1.29448			1.08188		1.07436		0.772511			0.832584	0.113564
389	sp|P16870|CBPE_HUMAN	Carboxypeptidase E OS=Homo sapiens GN=CPE PE=1 SV=1	HUMAN	1		1.2443		0.866808		0.959098			0.803663		0.673268		0.827174			1.15366		1.48529		1.1988			1.04265		1.20894		0.83417			0.831587	0.119141
390	sp|Q8N7B9|EFCB3_HUMAN	EF-hand calcium-binding domain-containing protein 3 OS=Homo sapiens GN=EFCAB3 PE=2 SV=1	HUMAN	1		1.113		0.938548		0.80244			0.898471		0.851201		0.721137			1.06547		1.17481		0.83524			1.2462		1.3867		1.19726			0.828332	0.0909793
391	sp|O95757|HS74L_HUMAN	Heat shock 70 kDa protein 4L OS=Homo sapiens GN=HSPA4L PE=1 SV=3	HUMAN	1		0.94127	0.689569	0.799896	0.270948	0.802642	0.272515		1.06239	0.689569	0.855435	0.434253	0.854921	0.396201		1.25016	0.270948	1.169	0.434253	0.980029	0.874192		1.24589	0.272515	1.1697	0.396201	1.02038	0.874192		0.828223	0.0311454
392	sp|Q9NS69|TOM22_HUMAN	Mitochondrial import receptor subunit TOM22 homolog OS=Homo sapiens GN=TOMM22 PE=1 SV=3	HUMAN	2		0.886107	0.53869	0.795485	0.277811	0.757013	0.265913		1.12853	0.53869	0.908735	0.541339	0.851049	0.387581		1.25709	0.277811	1.10043	0.541339	0.926767	0.616023		1.32098	0.265913	1.17502	0.387581	1.07902	0.616023		0.82807	0.0661962
393	sp|P61009|SPCS3_HUMAN	Signal peptidase complex subunit 3 OS=Homo sapiens GN=SPCS3 PE=1 SV=1	HUMAN	3		1.15533	0.891294	0.829188	0.311941	0.89851	0.906346		0.865557	0.891294	0.729935	0.757986	0.847553	0.38726		1.206	0.311941	1.36999	0.757986	1.1255	0.889846		1.11295	0.906346	1.17987	0.38726	0.88849	0.889846		0.826296	0.0706177
394	sp|P22061|PIMT_HUMAN	Protein-L-isoaspartate(D-aspartate) O-methyltransferase OS=Homo sapiens GN=PCMT1 PE=1 SV=4	HUMAN	1		1.03308		0.837992		0.821919			0.967978		0.783965		0.853796			1.19333		1.27557		1.06266			1.21667		1.17124		0.941035			0.824418	0.0299445
395	sp|Q96M29|TEKT5_HUMAN	Tektin-5 OS=Homo sapiens GN=TEKT5 PE=1 SV=1	HUMAN	11		0.910976	0.0623704	0.775737	0.00183979	0.791269	0.000586473		1.09772	0.0623706	0.857542	0.0590648	0.866262	0.0106151		1.2891	0.0018398	1.16612	0.059065	0.99877	0.985135		1.26379	0.000586477	1.15438	0.0106151	1.00123	0.985135		0.822703	0.0458442
396	sp|Q5XKP0|MIC13_HUMAN	MICOS complex subunit MIC13 OS=Homo sapiens GN=MIC13 PE=1 SV=1	HUMAN	1		1.08194	0.580154	0.879329	0.689268	0.800738	0.932642		0.924266	0.580154	0.829916	0.470679	0.769968	0.921171		1.13723	0.689268	1.20494	0.47068	1.02478	0.992253		1.24885	0.932642	1.29876	0.921171	0.975817	0.992253		0.819988	0.0465203
397	sp|Q13162|PRDX4_HUMAN	Peroxiredoxin-4 OS=Homo sapiens GN=PRDX4 PE=1 SV=1	HUMAN	3		1.11355		0.829938		0.880792			0.898032		0.720325		0.848839			1.20491		1.38826		1.14983			1.13534		1.17808		0.869694			0.819974	0.0696686
398	sp|Q96RQ9|OXLA_HUMAN	L-amino-acid oxidase OS=Homo sapiens GN=IL4I1 PE=1 SV=1	HUMAN	2		1.03514	0.659916	0.817917	0.0682619	0.832258	0.0813607		0.966049	0.659916	0.76554	0.0503909	0.859587	0.123007		1.22262	0.0682618	1.30627	0.0503908	1.09701	0.419286		1.20155	0.0813607	1.16335	0.123007	0.911572	0.419286		0.818826	0.0395057
399	sp|P26440|IVD_HUMAN	Isovaleryl-CoA dehydrogenase, mitochondrial OS=Homo sapiens GN=IVD PE=1 SV=1	HUMAN	2		0.963537	0.919809	0.789478	0.254568	0.801777	0.631202		1.03784	0.919809	0.79756	0.497206	0.879709	0.420175		1.26666	0.254568	1.25382	0.497206	1.08451	0.813296		1.24723	0.631202	1.13674	0.420175	0.922076	0.813296		0.817131	0.0420295
400	sp|Q96QE4|LR37B_HUMAN	Leucine-rich repeat-containing protein 37B OS=Homo sapiens GN=LRRC37B PE=2 SV=3	HUMAN	4		0.874916	0.252455	0.767581	0.0870355	0.741808	0.0701539		1.14297	0.252455	0.848737	0.187928	0.907016	0.361539		1.30279	0.0870355	1.17822	0.187928	1.04837	0.658501		1.34806	0.0701539	1.10252	0.361539	0.953863	0.658501		0.816286	0.0757278
401	sp|O00330|ODPX_HUMAN	Pyruvate dehydrogenase protein X component, mitochondrial OS=Homo sapiens GN=PDHX PE=1 SV=3	HUMAN	1		1.04346	0.74818	0.798762	0.266798	0.870546	0.426725		0.958354	0.748179	0.76821	0.234058	0.826933	0.312006		1.25194	0.266798	1.30173	0.234058	1.06452	0.643653		1.14871	0.426726	1.20929	0.312006	0.939393	0.643653		0.816113	0.0434961
402	sp|P27797|CALR_HUMAN	Calreticulin OS=Homo sapiens GN=CALR PE=1 SV=1	HUMAN	5		0.823424	0.527272	0.715452	0.625128	0.770105	0.739491		1.21444	0.527272	0.854235	0.685342	0.910766	0.851596		1.39772	0.625129	1.17064	0.685342	1.06405	0.657479		1.29852	0.739491	1.09798	0.851596	0.939804	0.657479		0.812639	0.0868207
403	sp|P06744|G6PI_HUMAN	Glucose-6-phosphate isomerase OS=Homo sapiens GN=GPI PE=1 SV=4	HUMAN	4		0.982159	0.916364	0.854273	0.135621	0.74101	0.268564		1.01816	0.916364	0.84195	0.212424	0.812123	0.196956		1.17059	0.135621	1.18772	0.212424	0.943377	0.788427		1.34951	0.268564	1.23134	0.196956	1.06002	0.788427		0.812339	0.0507381
404	sp|Q8WY22|BRI3B_HUMAN	BRI3-binding protein OS=Homo sapiens GN=BRI3BP PE=1 SV=1	HUMAN	1		1.14978		0.861775		0.8717			0.869732		0.756573		0.758322			1.1604		1.32175		0.988163			1.14718		1.3187		1.01198			0.812092	0.0632326
405	sp|A6NDG6|PGP_HUMAN	Glycerol-3-phosphate phosphatase OS=Homo sapiens GN=PGP PE=1 SV=1	HUMAN	1		1.02602		0.815004		0.825933			0.974643		0.80182		0.805177			1.22699		1.24716		0.990012			1.21075		1.24196		1.01009			0.811983	0.0108525
406	sp|O75190|DNJB6_HUMAN	DnaJ homolog subfamily B member 6 OS=Homo sapiens GN=DNAJB6 PE=1 SV=2	HUMAN	1		1.39776		1.02315		0.86518			0.71543		0.738887		0.61912			0.977373		1.35339		0.826081			1.15583		1.6152		1.21054			0.811584	0.173167
407	sp|Q15084|PDIA6_HUMAN	Protein disulfide-isomerase A6 OS=Homo sapiens GN=PDIA6 PE=1 SV=1	HUMAN	2		1.28226		0.83711		0.976376			0.779872		0.658987		0.761625			1.19459		1.51748		1.13944			1.0242		1.31298		0.877627			0.808525	0.133607
408	sp|Q14697|GANAB_HUMAN	Neutral alpha-glucosidase AB OS=Homo sapiens GN=GANAB PE=1 SV=3	HUMAN	1		0.977309		0.759608		0.818762			1.02322		0.751189		0.899054			1.31647		1.33122		1.16781			1.22136		1.11228		0.856301			0.807153	0.0682473
409	sp|Q9BXF9|TEKT3_HUMAN	Tektin-3 OS=Homo sapiens GN=TEKT3 PE=1 SV=1	HUMAN	13		1.02253	0.631487	0.760993	0.000207005	0.867823	0.0200887		0.977962	0.631486	0.75197	0.000794518	0.845656	0.00669562		1.31407	0.000207006	1.32984	0.000794522	1.10387	0.206745		1.15231	0.0200889	1.18251	0.00669562	0.905908	0.206745		0.806611	0.0587029
410	sp|Q8WW24|TEKT4_HUMAN	Tektin-4 OS=Homo sapiens GN=TEKT4 PE=1 SV=1	HUMAN	7		0.973679	0.719441	0.74867	0.0128533	0.845309	0.174545		1.02703	0.719442	0.767072	0.0554243	0.861118	0.147509		1.3357	0.0128534	1.30366	0.0554244	1.10482	0.334059		1.183	0.174545	1.16128	0.147509	0.905124	0.334059		0.805543	0.0559301
411	sp|Q96A26|F162A_HUMAN	Protein FAM162A OS=Homo sapiens GN=FAM162A PE=1 SV=2	HUMAN	1		0.978269		0.833793		0.745662			1.02221		0.823742		0.817981			1.19934		1.21397		0.968923			1.34109		1.22252		1.03207			0.805294	0.0402884
412	sp|O96008|TOM40_HUMAN	Mitochondrial import receptor subunit TOM40 homolog OS=Homo sapiens GN=TOMM40 PE=1 SV=1	HUMAN	1		1.17568		0.737973		0.978664			0.850573		0.606657		0.893316			1.35506		1.64838		1.43681			1.0218		1.11943		0.695987			0.804153	0.165115
413	sp|Q15631|TSN_HUMAN	Translin OS=Homo sapiens GN=TSN PE=1 SV=1	HUMAN	2		1.05125	0.71795	0.764214	0.224247	0.858565	0.410926		0.951251	0.71795	0.704304	0.251545	0.871593	0.400606		1.30853	0.224247	1.41984	0.251545	1.21533	0.428651		1.16473	0.410926	1.14733	0.400606	0.822823	0.428651		0.799669	0.0795682
414	sp|Q9H1E5|TMX4_HUMAN	Thioredoxin-related transmembrane protein 4 OS=Homo sapiens GN=TMX4 PE=1 SV=1	HUMAN	1		1.07522		0.760173		0.893089			0.930041		0.713651		0.830803			1.31549		1.40124		1.14773			1.11971		1.20365		0.871288			0.799429	0.0788577
415	sp|O60271|JIP4_HUMAN	C-Jun-amino-terminal kinase-interacting protein 4 OS=Homo sapiens GN=SPAG9 PE=1 SV=4	HUMAN	1		1.18497		0.884591		0.839595			0.843906		0.753543		0.708704			1.13047		1.32706		0.92722			1.19105		1.41103		1.07849			0.796608	0.0799389
416	sp|Q9Y6M9|NDUB9_HUMAN	NADH dehydrogenase [ubiquinone] 1 beta subcomplex subunit 9 OS=Homo sapiens GN=NDUFB9 PE=1 SV=3	HUMAN	2		1.0032		0.692597		0.890694			0.996807		0.696888		0.888057			1.44384		1.43495		1.25633			1.12272		1.12605		0.79597			0.792059	0.11239
417	sp|Q8WW34|TM239_HUMAN	Transmembrane protein 239 OS=Homo sapiens GN=TMEM239 PE=1 SV=3	HUMAN	1		0.644733		0.644192		0.586758			1.55103		1.00857		0.910291			1.55233		0.9915		0.889813			1.70428		1.09855		1.12383			0.787453	0.203949
418	sp|Q6UWU2|GLB1L_HUMAN	Beta-galactosidase-1-like protein OS=Homo sapiens GN=GLB1L PE=2 SV=1	HUMAN	1		0.944871	0.571967	0.747229	0.0889625	0.768407	0.144308		1.05834	0.571968	0.803913	0.136814	0.829029	0.300722		1.33828	0.0889627	1.24391	0.136814	1.0011	0.993317		1.30139	0.144308	1.20623	0.300722	0.998896	0.993317		0.787144	0.0364228
419	sp|Q15369|ELOC_HUMAN	Elongin-C OS=Homo sapiens GN=ELOC PE=1 SV=1	HUMAN	2		1.06558		0.773649		0.832611			0.938457		0.701697		0.838525			1.29258		1.42512		1.16601			1.20104		1.19257		0.857624			0.786621	0.0637429
420	sp|P48735|IDHP_HUMAN	Isocitrate dehydrogenase [NADP], mitochondrial OS=Homo sapiens GN=IDH2 PE=1 SV=2	HUMAN	1		1.02882		0.843987		0.746788			0.971986		0.828071		0.726036			1.18485		1.20763		0.864404			1.33907		1.37734		1.15687			0.786221	0.0584965
421	sp|Q16563|SYPL1_HUMAN	Synaptophysin-like protein 1 OS=Homo sapiens GN=SYPL1 PE=1 SV=1	HUMAN	1		0.907174		0.758202		0.733287			1.10232		0.843657		0.808509			1.31891		1.18532		0.94481			1.36372		1.23685		1.05841			0.785914	0.0496062
422	sp|Q7Z4W2|LYZL2_HUMAN	Lysozyme-like protein 2 OS=Homo sapiens GN=LYZL2 PE=2 SV=2	HUMAN	1		0.890219		0.72357		0.751181			1.12332		0.820456		0.844012			1.38204		1.21883		1.01419			1.33124		1.18482		0.986009			0.784805	0.0567354
423	sp|P35998|PRS7_HUMAN	26S proteasome regulatory subunit 7 OS=Homo sapiens GN=PSMC2 PE=1 SV=3	HUMAN	2		0.914944		0.74562		0.73881			1.09296		0.787616		0.866558			1.34116		1.26965		1.07354			1.35353		1.15399		0.931494			0.784651	0.0587152
424	sp|P62191|PRS4_HUMAN	26S proteasome regulatory subunit 4 OS=Homo sapiens GN=PSMC1 PE=1 SV=1	HUMAN	1		1.13417		0.715208		0.931879			0.881706		0.609463		0.881746			1.3982		1.64079		1.41167			1.0731		1.13411		0.708381			0.784574	0.149015
425	sp|Q8N309|LRC43_HUMAN	Leucine-rich repeat-containing protein 43 OS=Homo sapiens GN=LRRC43 PE=2 SV=2	HUMAN	1		1.19851		0.78099		0.903398			0.834368		0.629789		0.808904			1.28043		1.58783		1.25325			1.10693		1.23624		0.797923			0.78077	0.113467
426	sp|P35749|MYH11_HUMAN	Myosin-11 OS=Homo sapiens GN=MYH11 PE=1 SV=3	HUMAN	2		0.836182	0.414815	0.671526	0.351745	0.741727	0.344424		1.19591	0.414815	0.810311	0.30542	0.89489	0.46544		1.48915	0.351745	1.23409	0.30542	1.09274	0.539446		1.3482	0.344424	1.11746	0.46544	0.915129	0.539446		0.779614	0.0954802
427	sp|P00846|ATP6_HUMAN	ATP synthase subunit a OS=Homo sapiens GN=MT-ATP6 PE=1 SV=1	HUMAN	1		0.890387		0.769036		0.694208			1.12311		0.871845		0.779852			1.30033		1.14699		0.881858			1.44049		1.28229		1.13397			0.778735	0.0728229
428	sp|Q6BCY4|NB5R2_HUMAN	NADH-cytochrome b5 reductase 2 OS=Homo sapiens GN=CYB5R2 PE=1 SV=1	HUMAN	1		0.846329	0.362241	0.681092	0.170505	0.731119	0.374909		1.18157	0.362241	0.813405	0.304179	0.865207	0.519567		1.46823	0.170506	1.2294	0.304179	1.04628	0.832397		1.36777	0.374909	1.15579	0.519567	0.95577	0.832397		0.772706	0.0823315
429	sp|P14406|CX7A2_HUMAN	Cytochrome c oxidase subunit 7A2, mitochondrial OS=Homo sapiens GN=COX7A2 PE=1 SV=1	HUMAN	2		1.16207		0.818874		0.826058			0.860534		0.711306		0.711016			1.22119		1.40586		0.985483			1.21057		1.40644		1.01473			0.766813	0.0643289
430	sp|P78406|RAE1L_HUMAN	mRNA export factor OS=Homo sapiens GN=RAE1 PE=1 SV=1	HUMAN	1		0.816392	0.486493	0.73166	0.196497	0.632575	0.362883		1.2249	0.486493	0.870318	0.657615	0.831631	0.337053		1.36676	0.196497	1.14901	0.657614	0.92805	0.858413		1.58084	0.362883	1.20246	0.337053	1.07753	0.858413		0.766546	0.106724
431	sp|P62937|PPIA_HUMAN	Peptidyl-prolyl cis-trans isomerase A OS=Homo sapiens GN=PPIA PE=1 SV=2	HUMAN	5		1.00019	0.998837	0.764568	0.0651422	0.75218	0.0849576		0.999814	0.998837	0.773039	0.198896	0.755911	0.177344		1.30793	0.0651423	1.2936	0.198896	0.969922	0.696237		1.32947	0.0849577	1.32291	0.177344	1.03101	0.696237		0.761424	0.00932093
432	sp|Q5VTE0|EF1A3_HUMAN	Putative elongation factor 1-alpha-like 3 OS=Homo sapiens GN=EEF1A1P5 PE=5 SV=1	HUMAN	3		1.15179	0.400229	0.785792	0.353516	0.840738	0.339752		0.868217	0.400229	0.686671	0.179379	0.730102	0.204041		1.2726	0.353517	1.4563	0.179379	1.04772	0.741777		1.18943	0.339752	1.36967	0.204041	0.954452	0.741777		0.760826	0.0669632
433	sp|Q9BXU7|UBP26_HUMAN	Ubiquitin carboxyl-terminal hydrolase 26 OS=Homo sapiens GN=USP26 PE=1 SV=1	HUMAN	1		1.1422	0.784377	0.74743	0.341765	0.860167	0.792017		0.875504	0.784377	0.662324	0.29638	0.769768	0.239411		1.33792	0.341765	1.50983	0.29638	1.13184	0.730234		1.16256	0.792017	1.29909	0.239411	0.883513	0.730234		0.759922	0.0812963
434	sp|Q9BS86|ZPBP1_HUMAN	Zona pellucida-binding protein 1 OS=Homo sapiens GN=ZPBP PE=2 SV=1	HUMAN	6		0.993399	0.929057	0.726986	0.00648584	0.760274	0.0320155		1.00664	0.929057	0.743219	0.0425066	0.768661	0.0802571		1.37554	0.00648586	1.3455	0.0425067	1.02553	0.70062		1.31532	0.0320156	1.30096	0.0802571	0.975104	0.70062		0.749785	0.0185226
435	sp|P02743|SAMP_HUMAN	Serum amyloid P-component OS=Homo sapiens GN=APCS PE=1 SV=2	HUMAN	6		1.06916	0.467434	0.765179	0.154055	0.770722	0.25426		0.935312	0.467434	0.726164	0.0419151	0.729144	0.146856		1.30688	0.154055	1.3771	0.0419151	0.985694	0.875482		1.29748	0.254261	1.37147	0.146856	1.01451	0.875482		0.747802	0.0234067
436	sp|Q9UKU0|ACSL6_HUMAN	Long-chain-fatty-acid--CoA ligase 6 OS=Homo sapiens GN=ACSL6 PE=2 SV=4	HUMAN	2		1.3092	0.428763	0.750619	0.215904	0.955558	0.729999		0.763825	0.428763	0.567185	0.241786	0.710128	0.447864		1.33223	0.215904	1.76309	0.241786	1.23685	0.286471		1.04651	0.73	1.4082	0.447864	0.808504	0.286471		0.745872	0.160413
437	sp|Q8N4L4|SPEM1_HUMAN	Spermatid maturation protein 1 OS=Homo sapiens GN=SPEM1 PE=2 SV=1	HUMAN	1		1.08097		0.759307		0.780231			0.925099		0.70905		0.72196			1.31699		1.41034		1.00383			1.28167		1.38512		0.996181			0.742637	0.032898
438	sp|Q8NEB7|ACRBP_HUMAN	Acrosin-binding protein OS=Homo sapiens GN=ACRBP PE=2 SV=1	HUMAN	7		0.938054	0.372655	0.651521	0.00259355	0.772146	0.100019		1.06604	0.372655	0.69754	0.00485231	0.838239	0.122211		1.53487	0.00259355	1.43361	0.00485232	1.17068	0.299524		1.29509	0.100019	1.19298	0.122211	0.854205	0.299524		0.739861	0.0822913
439	sp|Q13748|TBA3C_HUMAN	Tubulin alpha-3C/D chain OS=Homo sapiens GN=TUBA3C PE=1 SV=3	HUMAN	24		1.00694	0.931661	0.700089	0.0680718	0.768744	0.283592		0.993112	0.93166	0.704722	0.140017	0.76986	0.369858		1.42839	0.0680719	1.419	0.140017	1.06189	0.501553		1.30082	0.283593	1.29894	0.369858	0.941719	0.501553		0.735854	0.0386717
440	sp|P30101|PDIA3_HUMAN	Protein disulfide-isomerase A3 OS=Homo sapiens GN=PDIA3 PE=1 SV=4	HUMAN	3		0.907722	0.347166	0.719614	0.0564849	0.683425	0.119237		1.10166	0.347166	0.790125	0.120234	0.748656	0.12526		1.38963	0.056485	1.26562	0.120234	0.95086	0.605559		1.46322	0.119237	1.33573	0.12526	1.05168	0.605559		0.735455	0.0451708
441	sp|P69905|HBA_HUMAN	Hemoglobin subunit alpha OS=Homo sapiens GN=HBA1 PE=1 SV=2	HUMAN	2		0.995079	0.957196	0.751586	0.459849	0.713323	0.485194		1.00495	0.957198	0.731193	0.479231	0.670717	0.462232		1.33052	0.459849	1.36763	0.479231	0.930521	0.535228		1.40189	0.485194	1.49094	0.462232	1.07467	0.535228		0.716705	0.0344139
442	sp|Q1ZYL8|IZUM4_HUMAN	Izumo sperm-egg fusion protein 4 OS=Homo sapiens GN=IZUMO4 PE=2 SV=2	HUMAN	4		0.993887	0.935682	0.712791	0.0167774	0.706612	0.0241998		1.00615	0.935682	0.721254	0.0185126	0.705638	0.0155317		1.40294	0.0167774	1.38647	0.0185127	0.966719	0.66173		1.4152	0.0241998	1.41716	0.0155317	1.03443	0.66173		0.711574	0.007189
443	sp|Q6NXR0|IIGP5_HUMAN	Interferon-inducible GTPase 5 OS=Homo sapiens GN=IRGC PE=2 SV=1	HUMAN	3		1.01358	0.863273	0.686164	0.0604336	0.712692	0.115176		0.986603	0.863272	0.683645	0.101754	0.709991	0.177149		1.45738	0.0604336	1.46275	0.101754	1.00074	0.993326		1.40313	0.115176	1.40847	0.177149	0.99926	0.993326		0.698123	0.0153377
444	sp|P07477|TRY1_HUMAN	Trypsin-1 OS=Homo sapiens GN=PRSS1 PE=1 SV=1	HUMAN	7		1.15781		0.664723		0.824782			0.863696		0.579526		0.712527			1.50438		1.72555		1.21214			1.21244		1.40346		0.824985			0.69539	0.102308
445	sp|P84085|ARF5_HUMAN	ADP-ribosylation factor 5 OS=Homo sapiens GN=ARF5 PE=1 SV=2	HUMAN	1		0.953389		0.561321		0.773067			1.04889		0.594309		0.811051			1.78151		1.68263		1.34543			1.29355		1.23297		0.743256			0.684937	0.125387
446	sp|Q13642|FHL1_HUMAN	Four and a half LIM domains protein 1 OS=Homo sapiens GN=FHL1 PE=1 SV=4	HUMAN	1		1.11037		0.72185		0.680225			0.9006		0.65622		0.612753			1.38533		1.52388		0.92058			1.4701		1.63198		1.08627			0.667762	0.0456069
447	sp|Q499Z3|SLNL1_HUMAN	Schlafen-like protein 1 OS=Homo sapiens GN=SLFNL1 PE=2 SV=2	HUMAN	1		1.03806		0.670212		0.573628			0.963337		0.651722		0.552726			1.49206		1.5344		0.836129			1.74329		1.80922		1.19599			0.612072	0.0575973
448	sp|P00352|AL1A1_HUMAN	Retinal dehydrogenase 1 OS=Homo sapiens GN=ALDH1A1 PE=1 SV=2	HUMAN	1		0.907569		0.66434		0.492313			1.10184		0.738894		0.542579			1.50525		1.35337		0.723947			2.03123		1.84305		1.38132			0.609532	0.112489
449	sp|Q06830|PRDX1_HUMAN	Peroxiredoxin-1 OS=Homo sapiens GN=PRDX1 PE=1 SV=1	HUMAN	3		0.684978	0.199551	0.505938	0.221062	0.493171	0.19169		1.4599	0.199551	0.708424	0.308372	0.70034	0.270461		1.97653	0.221062	1.41158	0.308372	0.996197	0.967481		2.02769	0.19169	1.42788	0.270461	1.00382	0.967482		0.601968	0.118418
450	sp|Q96C74|ROP1L_HUMAN	Ropporin-1-like protein OS=Homo sapiens GN=ROPN1L PE=1 SV=2	HUMAN	1		0.938701		0.474679		0.589762			1.0653		0.51044		0.628421			2.10668		1.9591		1.21376			1.6956		1.59129		0.823888			0.550825	0.0706312
						1.00805																		1.01855
						0.125418																		0.130642
						1.25387																		1.27461
						0.762233																		0.762491
